# Supplementary material for: Computational identification and experimental characterization of substrate binding determinants of nucleotide pyrophosphatase/phosphodiesterase 7
Source: BMC Biochem. 2011 Dec 16;12:65. doi: 10.1186/1471-2091-12-65 (PMC3282672; doi:10.1186/1471-2091-12-65)
Supplement: Additional file 1 — Substrate complexes shown in Figure 3. Atomic coordinates of selected homology model and initial docked complexes of four substrates. [file 1471-2091-12-65-S1.PDB]

HEADER    HYDROLASE
REMARK  99                                                                      
REMARK  99 MOE v2010.1 (Chemical Computing Group Inc.) Tue Jul 12 12:02:57 2011
HELIX    1   1 PRO     52  ALA     58  1               Generated by MOE    7
HELIX    2   2 THR     75  LEU     82  1               Generated by MOE    8
HELIX    3   3 ASN    100  THR    102  5               Generated by MOE    3
HELIX    4   4 ILE    126  THR    129  1               Generated by MOE    4
HELIX    5   5 GLN    131  GLN    133  5               Generated by MOE    3
HELIX    6   6 ASN    175  THR    184  1               Generated by MOE   10
HELIX    7   7 GLU    197  ASP    199  5               Generated by MOE    3
HELIX    8   8 GLY    202  TYR    205  1               Generated by MOE    4
HELIX    9   9 PRO    210  ASN    233  1               Generated by MOE   24
HELIX   10  10 THR    236  ARG    238  5               Generated by MOE    3
HELIX   11  11 TYR    388  CYS    392  1               Generated by MOE    5
HELIX   12  12 LEU    410  MET    412  5               Generated by MOE    3
SHEET    1       LYS    32  PHE    38                  Generated by MOE
SHEET    2       VAL    62  LYS    63                  Generated by MOE
SHEET    3       MET    67  THR    68                  Generated by MOE
SHEET    4       GLY   138  PHE   140                  Generated by MOE
SHEET    5       LEU   190  PHE   195                  Generated by MOE
SHEET    6       LEU   239  THR   244                  Generated by MOE
SHEET    7       THR   250  VAL   252                  Generated by MOE
SHEET    8       ASP   258  LEU   259                  Generated by MOE
SHEET    9       ALA   303  HIS   304                  Generated by MOE
SHEET   10       LEU   307  HIS   308                  Generated by MOE
SHEET   11       LEU   331  MET   332                  Generated by MOE
SHEET   12       TYR   338  VAL   339                  Generated by MOE
SHEET   13       ASN   350  GLU   352                  Generated by MOE
SHEET   14       PHE   366  VAL   369                  Generated by MOE
SHEET   15       PHE   382  GLU   383                  Generated by MOE
ATOM      1  N   SER    29      -3.916  26.462  30.085  1.00  0.00           N1+
ATOM      2  CA  SER    29      -3.294  27.318  29.015  1.00  0.00           C  
ATOM      3  C   SER    29      -2.141  28.085  29.636  1.00  0.00           C  
ATOM      4  O   SER    29      -2.002  28.078  30.861  1.00  0.00           O  
ATOM      5  CB  SER    29      -4.402  28.244  28.501  1.00  0.00           C  
ATOM      6  OG  SER    29      -5.572  28.009  29.316  1.00  0.00           O  
ATOM      7 1H   SER    29      -3.915  25.459  29.882  1.00  0.00           H  
ATOM      8 2H   SER    29      -4.899  26.812  30.160  1.00  0.00           H  
ATOM      9 3H   SER    29      -3.440  26.653  30.983  1.00  0.00           H  
ATOM     10  HA  SER    29      -2.915  26.648  28.236  1.00  0.00           H  
ATOM     11 1HB  SER    29      -4.660  27.996  27.467  1.00  0.00           H  
ATOM     12 2HB  SER    29      -4.139  29.304  28.563  1.00  0.00           H  
ATOM     13  HG  SER    29      -6.274  28.602  28.972  1.00  0.00           H  
ATOM     14  N   GLN    30      -1.292  28.718  28.761  1.00  0.00           N  
ATOM     15  CA  GLN    30      -0.128  29.454  29.236  1.00  0.00           C  
ATOM     16  C   GLN    30      -0.150  30.907  28.734  1.00  0.00           C  
ATOM     17  O   GLN    30      -0.712  31.256  27.700  1.00  0.00           O  
ATOM     18  CB  GLN    30       1.184  28.775  28.825  1.00  0.00           C  
ATOM     19  CG  GLN    30       1.372  28.690  27.310  1.00  0.00           C  
ATOM     20  CD  GLN    30       2.827  28.560  26.960  1.00  0.00           C  
ATOM     21  OE1 GLN    30       3.343  27.492  26.651  1.00  0.00           O  
ATOM     22  NE2 GLN    30       3.544  29.720  27.027  1.00  0.00           N  
ATOM     23  H   GLN    30      -1.453  28.719  27.756  1.00  0.00           H  
ATOM     24  HA  GLN    30      -0.160  29.488  30.332  1.00  0.00           H  
ATOM     25 1HB  GLN    30       2.021  29.317  29.282  1.00  0.00           H  
ATOM     26 2HB  GLN    30       1.221  27.760  29.242  1.00  0.00           H  
ATOM     27 1HG  GLN    30       0.992  29.574  26.789  1.00  0.00           H  
ATOM     28 2HG  GLN    30       0.831  27.827  26.906  1.00  0.00           H  
ATOM     29 1HE2 GLN    30       4.528  29.688  26.789  1.00  0.00           H  
ATOM     30 2HE2 GLN    30       3.170  30.637  27.310  1.00  0.00           H  
ATOM     31  N   ASN    31       0.640  31.733  29.501  1.00  0.00           N  
ATOM     32  CA  ASN    31       1.009  33.096  29.138  1.00  0.00           C  
ATOM     33  C   ASN    31       2.001  33.072  27.965  1.00  0.00           C  
ATOM     34  O   ASN    31       2.790  32.140  27.781  1.00  0.00           O  
ATOM     35  CB  ASN    31       1.709  33.747  30.332  1.00  0.00           C  
ATOM     36  CG  ASN    31       0.784  33.752  31.523  1.00  0.00           C  
ATOM     37  OD1 ASN    31       0.571  32.754  32.208  1.00  0.00           O  
ATOM     38  ND2 ASN    31       0.166  34.949  31.743  1.00  0.00           N  
ATOM     39  H   ASN    31       0.976  31.385  30.399  1.00  0.00           H  
ATOM     40  HA  ASN    31       0.098  33.628  28.851  1.00  0.00           H  
ATOM     41 1HB  ASN    31       2.037  34.762  30.095  1.00  0.00           H  
ATOM     42 2HB  ASN    31       2.612  33.191  30.615  1.00  0.00           H  
ATOM     43 1HD2 ASN    31      -0.496  35.036  32.506  1.00  0.00           H  
ATOM     44 2HD2 ASN    31       0.328  35.779  31.185  1.00  0.00           H  
ATOM     45  N   LYS    32       2.005  34.227  27.194  1.00  0.00           N  
ATOM     46  CA  LYS    32       3.038  34.438  26.172  1.00  0.00           C  
ATOM     47  C   LYS    32       4.237  35.159  26.820  1.00  0.00           C  
ATOM     48  O   LYS    32       4.084  35.990  27.721  1.00  0.00           O  
ATOM     49  CB  LYS    32       2.562  35.302  25.000  1.00  0.00           C  
ATOM     50  CG  LYS    32       1.413  34.694  24.194  1.00  0.00           C  
ATOM     51  CD  LYS    32       1.290  35.406  22.839  1.00  0.00           C  
ATOM     52  CE  LYS    32       0.141  34.875  21.984  1.00  0.00           C  
ATOM     53  NZ  LYS    32       0.650  34.471  20.674  1.00  0.00           N1+
ATOM     54  H   LYS    32       1.301  34.947  27.345  1.00  0.00           H  
ATOM     55  HA  LYS    32       3.374  33.462  25.801  1.00  0.00           H  
ATOM     56 1HB  LYS    32       2.263  36.296  25.355  1.00  0.00           H  
ATOM     57 2HB  LYS    32       3.418  35.461  24.332  1.00  0.00           H  
ATOM     58 1HG  LYS    32       1.594  33.626  24.037  1.00  0.00           H  
ATOM     59 2HG  LYS    32       0.476  34.786  24.755  1.00  0.00           H  
ATOM     60 1HD  LYS    32       2.246  35.325  22.308  1.00  0.00           H  
ATOM     61 2HD  LYS    32       1.144  36.475  23.018  1.00  0.00           H  
ATOM     62 1HE  LYS    32      -0.619  35.635  21.806  1.00  0.00           H  
ATOM     63 2HE  LYS    32      -0.342  33.996  22.421  1.00  0.00           H  
ATOM     64 1HZ  LYS    32       1.155  35.188  20.097  1.00  0.00           H  
ATOM     65 2HZ  LYS    32      -0.111  34.188  20.009  1.00  0.00           H  
ATOM     66 3HZ  LYS    32       1.306  33.665  20.804  1.00  0.00           H  
ATOM     67  N   LEU    33       5.471  34.862  26.269  1.00  0.00           N  
ATOM     68  CA  LEU    33       6.705  35.446  26.804  1.00  0.00           C  
ATOM     69  C   LEU    33       7.254  36.569  25.900  1.00  0.00           C  
ATOM     70  O   LEU    33       7.635  36.356  24.745  1.00  0.00           O  
ATOM     71  CB  LEU    33       7.766  34.349  26.972  1.00  0.00           C  
ATOM     72  CG  LEU    33       9.140  34.814  27.489  1.00  0.00           C  
ATOM     73  CD1 LEU    33       9.068  35.457  28.872  1.00  0.00           C  
ATOM     74  CD2 LEU    33      10.108  33.628  27.512  1.00  0.00           C  
ATOM     75  H   LEU    33       5.528  34.232  25.467  1.00  0.00           H  
ATOM     76  HA  LEU    33       6.481  35.864  27.786  1.00  0.00           H  
ATOM     77 1HB  LEU    33       7.369  33.568  27.635  1.00  0.00           H  
ATOM     78 2HB  LEU    33       7.926  33.874  26.000  1.00  0.00           H  
ATOM     79  HG  LEU    33       9.551  35.551  26.790  1.00  0.00           H  
ATOM     80 1HD1 LEU    33       8.651  34.766  29.612  1.00  0.00           H  
ATOM     81 2HD1 LEU    33       8.456  36.363  28.866  1.00  0.00           H  
ATOM     82 3HD1 LEU    33      10.069  35.750  29.203  1.00  0.00           H  
ATOM     83 1HD2 LEU    33       9.777  32.856  28.215  1.00  0.00           H  
ATOM     84 2HD2 LEU    33      11.110  33.951  27.808  1.00  0.00           H  
ATOM     85 3HD2 LEU    33      10.191  33.173  26.520  1.00  0.00           H  
ATOM     86  N   LEU    34       7.326  37.807  26.534  1.00  0.00           N  
ATOM     87  CA  LEU    34       8.082  38.920  25.957  1.00  0.00           C  
ATOM     88  C   LEU    34       9.378  39.035  26.785  1.00  0.00           C  
ATOM     89  O   LEU    34       9.412  39.562  27.903  1.00  0.00           O  
ATOM     90  CB  LEU    34       7.276  40.222  26.040  1.00  0.00           C  
ATOM     91  CG  LEU    34       7.774  41.349  25.119  1.00  0.00           C  
ATOM     92  CD1 LEU    34       7.730  40.977  23.637  1.00  0.00           C  
ATOM     93  CD2 LEU    34       6.926  42.599  25.354  1.00  0.00           C  
ATOM     94  H   LEU    34       6.850  37.962  27.440  1.00  0.00           H  
ATOM     95  HA  LEU    34       8.324  38.676  24.920  1.00  0.00           H  
ATOM     96 1HB  LEU    34       6.226  40.028  25.814  1.00  0.00           H  
ATOM     97 2HB  LEU    34       7.273  40.592  27.071  1.00  0.00           H  
ATOM     98  HG  LEU    34       8.810  41.588  25.381  1.00  0.00           H  
ATOM     99 1HD1 LEU    34       6.760  40.556  23.357  1.00  0.00           H  
ATOM    100 2HD1 LEU    34       8.507  40.248  23.390  1.00  0.00           H  
ATOM    101 3HD1 LEU    34       7.902  41.857  23.011  1.00  0.00           H  
ATOM    102 1HD2 LEU    34       5.885  42.440  25.051  1.00  0.00           H  
ATOM    103 2HD2 LEU    34       7.319  43.449  24.786  1.00  0.00           H  
ATOM    104 3HD2 LEU    34       6.929  42.869  26.415  1.00  0.00           H  
ATOM    105  N   LEU    35      10.472  38.413  26.200  1.00  0.00           N  
ATOM    106  CA  LEU    35      11.787  38.412  26.842  1.00  0.00           C  
ATOM    107  C   LEU    35      12.617  39.488  26.128  1.00  0.00           C  
ATOM    108  O   LEU    35      13.070  39.338  24.989  1.00  0.00           O  
ATOM    109  CB  LEU    35      12.482  37.048  26.755  1.00  0.00           C  
ATOM    110  CG  LEU    35      13.881  37.012  27.417  1.00  0.00           C  
ATOM    111  CD1 LEU    35      13.836  37.376  28.902  1.00  0.00           C  
ATOM    112  CD2 LEU    35      14.517  35.632  27.239  1.00  0.00           C  
ATOM    113  H   LEU    35      10.386  37.964  25.274  1.00  0.00           H  
ATOM    114  HA  LEU    35      11.652  38.679  27.894  1.00  0.00           H  
ATOM    115 1HB  LEU    35      11.842  36.295  27.229  1.00  0.00           H  
ATOM    116 2HB  LEU    35      12.577  36.746  25.705  1.00  0.00           H  
ATOM    117  HG  LEU    35      14.537  37.735  26.916  1.00  0.00           H  
ATOM    118 1HD1 LEU    35      13.098  36.770  29.436  1.00  0.00           H  
ATOM    119 2HD1 LEU    35      13.579  38.430  29.044  1.00  0.00           H  
ATOM    120 3HD1 LEU    35      14.811  37.220  29.376  1.00  0.00           H  
ATOM    121 1HD2 LEU    35      13.859  34.838  27.606  1.00  0.00           H  
ATOM    122 2HD2 LEU    35      15.470  35.563  27.775  1.00  0.00           H  
ATOM    123 3HD2 LEU    35      14.725  35.437  26.185  1.00  0.00           H  
ATOM    124  N   VAL    36      12.710  40.663  26.858  1.00  0.00           N  
ATOM    125  CA  VAL    36      13.366  41.843  26.306  1.00  0.00           C  
ATOM    126  C   VAL    36      14.819  41.930  26.838  1.00  0.00           C  
ATOM    127  O   VAL    36      15.075  41.991  28.046  1.00  0.00           O  
ATOM    128  CB  VAL    36      12.599  43.141  26.672  1.00  0.00           C  
ATOM    129  CG1 VAL    36      11.113  43.046  26.312  1.00  0.00           C  
ATOM    130  CG2 VAL    36      13.205  44.360  25.968  1.00  0.00           C  
ATOM    131  H   VAL    36      12.330  40.722  27.817  1.00  0.00           H  
ATOM    132  HA  VAL    36      13.380  41.745  25.219  1.00  0.00           H  
ATOM    133  HB  VAL    36      12.665  43.312  27.752  1.00  0.00           H  
ATOM    134 1HG1 VAL    36      10.979  42.816  25.251  1.00  0.00           H  
ATOM    135 2HG1 VAL    36      10.598  43.990  26.523  1.00  0.00           H  
ATOM    136 3HG1 VAL    36      10.612  42.270  26.899  1.00  0.00           H  
ATOM    137 1HG2 VAL    36      13.239  44.211  24.883  1.00  0.00           H  
ATOM    138 2HG2 VAL    36      14.221  44.555  26.318  1.00  0.00           H  
ATOM    139 3HG2 VAL    36      12.617  45.262  26.169  1.00  0.00           H  
ATOM    140  N   SER    37      15.775  42.020  25.820  1.00  0.00           N  
ATOM    141  CA  SER    37      17.137  42.499  26.109  1.00  0.00           C  
ATOM    142  C   SER    37      17.116  43.986  25.726  1.00  0.00           C  
ATOM    143  O   SER    37      17.038  44.385  24.560  1.00  0.00           O  
ATOM    144  CB  SER    37      18.293  41.833  25.345  1.00  0.00           C  
ATOM    145  OG  SER    37      19.548  42.025  26.028  1.00  0.00           O  
ATOM    146  H   SER    37      15.509  41.816  24.842  1.00  0.00           H  
ATOM    147  HA  SER    37      17.318  42.396  27.184  1.00  0.00           H  
ATOM    148 1HB  SER    37      18.391  42.207  24.323  1.00  0.00           H  
ATOM    149 2HB  SER    37      18.127  40.753  25.291  1.00  0.00           H  
ATOM    150  HG  SER    37      20.189  42.597  25.498  1.00  0.00           H  
ATOM    151  N   PHE    38      17.104  44.818  26.833  1.00  0.00           N  
ATOM    152  CA  PHE    38      17.201  46.277  26.746  1.00  0.00           C  
ATOM    153  C   PHE    38      18.671  46.510  27.075  1.00  0.00           C  
ATOM    154  O   PHE    38      19.103  46.588  28.227  1.00  0.00           O  
ATOM    155  CB  PHE    38      16.286  46.968  27.757  1.00  0.00           C  
ATOM    156  CG  PHE    38      16.444  48.471  27.861  1.00  0.00           C  
ATOM    157  CD1 PHE    38      16.939  49.268  26.821  1.00  0.00           C  
ATOM    158  CD2 PHE    38      16.054  49.101  29.048  1.00  0.00           C  
ATOM    159  CE1 PHE    38      17.043  50.653  26.968  1.00  0.00           C  
ATOM    160  CE2 PHE    38      16.152  50.486  29.188  1.00  0.00           C  
ATOM    161  CZ  PHE    38      16.633  51.264  28.145  1.00  0.00           C  
ATOM    162  H   PHE    38      17.110  44.400  27.770  1.00  0.00           H  
ATOM    163  HA  PHE    38      16.973  46.594  25.724  1.00  0.00           H  
ATOM    164 1HB  PHE    38      15.241  46.754  27.500  1.00  0.00           H  
ATOM    165 2HB  PHE    38      16.455  46.530  28.751  1.00  0.00           H  
ATOM    166  HD1 PHE    38      17.229  48.847  25.862  1.00  0.00           H  
ATOM    167  HD2 PHE    38      15.682  48.509  29.881  1.00  0.00           H  
ATOM    168  HE1 PHE    38      17.404  51.258  26.140  1.00  0.00           H  
ATOM    169  HE2 PHE    38      15.853  50.960  30.119  1.00  0.00           H  
ATOM    170  HZ  PHE    38      16.672  52.343  28.243  1.00  0.00           H  
ATOM    171  N   ASP    39      19.484  46.441  25.963  1.00  0.00           N  
ATOM    172  CA  ASP    39      20.876  46.052  26.124  1.00  0.00           C  
ATOM    173  C   ASP    39      21.688  47.246  26.634  1.00  0.00           C  
ATOM    174  O   ASP    39      21.517  48.385  26.199  1.00  0.00           O  
ATOM    175  CB  ASP    39      21.413  45.564  24.788  1.00  0.00           C  
ATOM    176  CG  ASP    39      22.232  44.343  25.118  1.00  0.00           C  
ATOM    177  OD1 ASP    39      23.467  44.552  25.330  1.00  0.00           O  
ATOM    178  OD2 ASP    39      21.564  43.260  25.159  1.00  0.00           O1-
ATOM    179  H   ASP    39      19.109  46.633  25.028  1.00  0.00           H  
ATOM    180  HA  ASP    39      20.891  45.280  26.906  1.00  0.00           H  
ATOM    181 1HB  ASP    39      22.019  46.312  24.267  1.00  0.00           H  
ATOM    182 2HB  ASP    39      20.610  45.249  24.113  1.00  0.00           H  
ATOM    183  N   GLY    40      22.620  46.949  27.617  1.00  0.00           N  
ATOM    184  CA  GLY    40      23.407  48.006  28.216  1.00  0.00           C  
ATOM    185  C   GLY    40      22.660  48.970  29.145  1.00  0.00           C  
ATOM    186  O   GLY    40      23.136  50.095  29.360  1.00  0.00           O  
ATOM    187  H   GLY    40      22.819  45.968  27.903  1.00  0.00           H  
ATOM    188 1HA  GLY    40      24.212  47.534  28.779  1.00  0.00           H  
ATOM    189 2HA  GLY    40      23.853  48.596  27.407  1.00  0.00           H  
ATOM    190  N   PHE    41      21.512  48.495  29.762  1.00  0.00           N  
ATOM    191  CA  PHE    41      20.842  49.281  30.801  1.00  0.00           C  
ATOM    192  C   PHE    41      21.396  48.941  32.204  1.00  0.00           C  
ATOM    193  O   PHE    41      21.619  47.797  32.604  1.00  0.00           O  
ATOM    194  CB  PHE    41      19.319  49.149  30.773  1.00  0.00           C  
ATOM    195  CG  PHE    41      18.636  50.219  31.601  1.00  0.00           C  
ATOM    196  CD1 PHE    41      17.999  49.897  32.807  1.00  0.00           C  
ATOM    197  CD2 PHE    41      18.648  51.558  31.180  1.00  0.00           C  
ATOM    198  CE1 PHE    41      17.343  50.882  33.549  1.00  0.00           C  
ATOM    199  CE2 PHE    41      17.998  52.542  31.925  1.00  0.00           C  
ATOM    200  CZ  PHE    41      17.324  52.195  33.091  1.00  0.00           C  
ATOM    201  H   PHE    41      21.141  47.595  29.455  1.00  0.00           H  
ATOM    202  HA  PHE    41      21.101  50.328  30.595  1.00  0.00           H  
ATOM    203 1HB  PHE    41      18.964  49.233  29.740  1.00  0.00           H  
ATOM    204 2HB  PHE    41      19.006  48.159  31.120  1.00  0.00           H  
ATOM    205  HD1 PHE    41      18.005  48.879  33.183  1.00  0.00           H  
ATOM    206  HD2 PHE    41      19.137  51.839  30.250  1.00  0.00           H  
ATOM    207  HE1 PHE    41      16.843  50.636  34.482  1.00  0.00           H  
ATOM    208  HE2 PHE    41      17.987  53.576  31.593  1.00  0.00           H  
ATOM    209  HZ  PHE    41      16.775  52.954  33.639  1.00  0.00           H  
ATOM    210  N   ARG    42      21.582  50.083  32.969  1.00  0.00           N  
ATOM    211  CA  ARG    42      22.408  50.151  34.184  1.00  0.00           C  
ATOM    212  C   ARG    42      21.432  50.384  35.346  1.00  0.00           C  
ATOM    213  O   ARG    42      20.440  51.107  35.243  1.00  0.00           O  
ATOM    214  CB  ARG    42      23.398  51.311  33.988  1.00  0.00           C  
ATOM    215  CG  ARG    42      24.539  51.388  35.009  1.00  0.00           C  
ATOM    216  CD  ARG    42      25.562  52.480  34.633  1.00  0.00           C  
ATOM    217  NE  ARG    42      24.913  53.805  34.587  1.00  0.00           N1+
ATOM    218  CZ  ARG    42      25.452  54.950  34.069  1.00  0.00           C  
ATOM    219  NH1 ARG    42      26.726  55.016  33.634  1.00  0.00           N  
ATOM    220  NH2 ARG    42      24.657  56.059  34.008  1.00  0.00           N  
ATOM    221  H   ARG    42      21.095  50.942  32.714  1.00  0.00           H  
ATOM    222  HA  ARG    42      22.936  49.199  34.310  1.00  0.00           H  
ATOM    223 1HB  ARG    42      23.846  51.221  32.988  1.00  0.00           H  
ATOM    224 2HB  ARG    42      22.842  52.257  33.988  1.00  0.00           H  
ATOM    225 1HG  ARG    42      25.054  50.423  35.062  1.00  0.00           H  
ATOM    226 2HG  ARG    42      24.128  51.600  36.002  1.00  0.00           H  
ATOM    227 1HD  ARG    42      25.993  52.266  33.649  1.00  0.00           H  
ATOM    228 2HD  ARG    42      26.353  52.516  35.387  1.00  0.00           H  
ATOM    229  HE  ARG    42      23.974  53.902  34.957  1.00  0.00           H  
ATOM    230 1HH1 ARG    42      27.393  54.257  33.634  1.00  0.00           H  
ATOM    231 2HH1 ARG    42      27.076  55.957  33.248  1.00  0.00           H  
ATOM    232 1HH2 ARG    42      23.690  56.062  34.303  1.00  0.00           H  
ATOM    233 2HH2 ARG    42      25.003  56.964  33.600  1.00  0.00           H  
ATOM    234  N   TRP    43      21.759  49.715  36.515  1.00  0.00           N  
ATOM    235  CA  TRP    43      20.777  49.546  37.600  1.00  0.00           C  
ATOM    236  C   TRP    43      20.026  50.785  38.140  1.00  0.00           C  
ATOM    237  O   TRP    43      18.885  50.699  38.601  1.00  0.00           O  
ATOM    238  CB  TRP    43      21.376  48.767  38.786  1.00  0.00           C  
ATOM    239  CG  TRP    43      22.544  49.422  39.477  1.00  0.00           C  
ATOM    240  CD1 TRP    43      23.865  49.401  39.073  1.00  0.00           C  
ATOM    241  CD2 TRP    43      22.514  50.175  40.699  1.00  0.00           C  
ATOM    242  NE1 TRP    43      24.635  50.020  40.021  1.00  0.00           N  
ATOM    243  CE2 TRP    43      23.831  50.525  41.013  1.00  0.00           C  
ATOM    244  CE3 TRP    43      21.486  50.594  41.570  1.00  0.00           C  
ATOM    245  CZ2 TRP    43      24.172  51.257  42.154  1.00  0.00           C  
ATOM    246  CZ3 TRP    43      21.807  51.356  42.700  1.00  0.00           C  
ATOM    247  CH2 TRP    43      23.131  51.676  42.989  1.00  0.00           C  
ATOM    248  H   TRP    43      22.647  49.214  36.595  1.00  0.00           H  
ATOM    249  HA  TRP    43      19.992  48.923  37.157  1.00  0.00           H  
ATOM    250 1HB  TRP    43      20.589  48.574  39.525  1.00  0.00           H  
ATOM    251 2HB  TRP    43      21.704  47.781  38.430  1.00  0.00           H  
ATOM    252  HD1 TRP    43      24.354  48.958  38.217  1.00  0.00           H  
ATOM    253  HE1 TRP    43      25.646  50.093  39.992  1.00  0.00           H  
ATOM    254  HE3 TRP    43      20.445  50.358  41.361  1.00  0.00           H  
ATOM    255  HZ2 TRP    43      25.203  51.508  42.382  1.00  0.00           H  
ATOM    256  HZ3 TRP    43      21.011  51.706  43.355  1.00  0.00           H  
ATOM    257  HH2 TRP    43      23.362  52.268  43.871  1.00  0.00           H  
ATOM    258  N   ASN    44      20.808  51.916  38.204  1.00  0.00           N  
ATOM    259  CA  ASN    44      20.434  53.183  38.843  1.00  0.00           C  
ATOM    260  C   ASN    44      19.842  54.085  37.749  1.00  0.00           C  
ATOM    261  O   ASN    44      20.448  54.332  36.702  1.00  0.00           O  
ATOM    262  CB  ASN    44      21.698  53.859  39.375  1.00  0.00           C  
ATOM    263  CG  ASN    44      21.345  54.996  40.290  1.00  0.00           C  
ATOM    264  OD1 ASN    44      20.731  54.836  41.337  1.00  0.00           O  
ATOM    265  ND2 ASN    44      21.765  56.231  39.879  1.00  0.00           N  
ATOM    266  H   ASN    44      21.710  51.865  37.742  1.00  0.00           H  
ATOM    267  HA  ASN    44      19.703  52.977  39.630  1.00  0.00           H  
ATOM    268 1HB  ASN    44      22.343  54.206  38.558  1.00  0.00           H  
ATOM    269 2HB  ASN    44      22.299  53.155  39.959  1.00  0.00           H  
ATOM    270 1HD2 ASN    44      21.569  57.026  40.479  1.00  0.00           H  
ATOM    271 2HD2 ASN    44      22.267  56.390  39.014  1.00  0.00           H  
ATOM    272  N   TYR    45      18.598  54.606  38.034  1.00  0.00           N  
ATOM    273  CA  TYR    45      17.837  55.327  37.015  1.00  0.00           C  
ATOM    274  C   TYR    45      16.876  56.328  37.656  1.00  0.00           C  
ATOM    275  O   TYR    45      15.935  56.858  37.072  1.00  0.00           O  
ATOM    276  CB  TYR    45      17.136  54.367  36.046  1.00  0.00           C  
ATOM    277  CG  TYR    45      16.021  53.537  36.637  1.00  0.00           C  
ATOM    278  CD1 TYR    45      16.229  52.691  37.737  1.00  0.00           C  
ATOM    279  CD2 TYR    45      14.738  53.606  36.081  1.00  0.00           C  
ATOM    280  CE1 TYR    45      15.168  52.006  38.319  1.00  0.00           C  
ATOM    281  CE2 TYR    45      13.688  52.875  36.626  1.00  0.00           C  
ATOM    282  CZ  TYR    45      13.910  52.107  37.758  1.00  0.00           C  
ATOM    283  OH  TYR    45      12.887  51.442  38.362  1.00  0.00           O  
ATOM    284  H   TYR    45      18.162  54.482  38.997  1.00  0.00           H  
ATOM    285  HA  TYR    45      18.557  55.925  36.443  1.00  0.00           H  
ATOM    286 1HB  TYR    45      16.745  54.956  35.207  1.00  0.00           H  
ATOM    287 2HB  TYR    45      17.874  53.677  35.618  1.00  0.00           H  
ATOM    288  HD1 TYR    45      17.207  52.586  38.194  1.00  0.00           H  
ATOM    289  HD2 TYR    45      14.531  54.248  35.233  1.00  0.00           H  
ATOM    290  HE1 TYR    45      15.313  51.433  39.228  1.00  0.00           H  
ATOM    291  HE2 TYR    45      12.703  52.932  36.183  1.00  0.00           H  
ATOM    292  HH  TYR    45      12.095  52.096  38.428  1.00  0.00           H  
ATOM    293  N   ASP    46      17.273  56.678  38.926  1.00  0.00           N  
ATOM    294  CA  ASP    46      16.413  57.203  39.983  1.00  0.00           C  
ATOM    295  C   ASP    46      16.410  58.752  39.997  1.00  0.00           C  
ATOM    296  O   ASP    46      16.018  59.434  40.939  1.00  0.00           O  
ATOM    297  CB  ASP    46      16.825  56.561  41.306  1.00  0.00           C  
ATOM    298  CG  ASP    46      16.833  55.020  41.186  1.00  0.00           C  
ATOM    299  OD1 ASP    46      16.005  54.418  41.928  1.00  0.00           O  
ATOM    300  OD2 ASP    46      17.686  54.536  40.365  1.00  0.00           O1-
ATOM    301  H   ASP    46      18.216  56.434  39.220  1.00  0.00           H  
ATOM    302  HA  ASP    46      15.386  56.903  39.736  1.00  0.00           H  
ATOM    303 1HB  ASP    46      16.146  56.875  42.107  1.00  0.00           H  
ATOM    304 2HB  ASP    46      17.831  56.885  41.598  1.00  0.00           H  
ATOM    305  N   GLN    47      16.707  59.268  38.745  1.00  0.00           N  
ATOM    306  CA  GLN    47      16.327  60.596  38.293  1.00  0.00           C  
ATOM    307  C   GLN    47      14.879  60.531  37.756  1.00  0.00           C  
ATOM    308  O   GLN    47      14.151  61.522  37.737  1.00  0.00           O  
ATOM    309  CB  GLN    47      17.283  61.195  37.243  1.00  0.00           C  
ATOM    310  CG  GLN    47      18.103  60.239  36.367  1.00  0.00           C  
ATOM    311  CD  GLN    47      17.342  59.435  35.327  1.00  0.00           C  
ATOM    312  OE1 GLN    47      16.255  59.749  34.850  1.00  0.00           O  
ATOM    313  NE2 GLN    47      18.014  58.315  34.909  1.00  0.00           N  
ATOM    314  H   GLN    47      17.157  58.619  38.112  1.00  0.00           H  
ATOM    315  HA  GLN    47      16.289  61.258  39.167  1.00  0.00           H  
ATOM    316 1HB  GLN    47      16.740  61.904  36.609  1.00  0.00           H  
ATOM    317 2HB  GLN    47      18.017  61.798  37.797  1.00  0.00           H  
ATOM    318 1HG  GLN    47      18.700  59.566  36.993  1.00  0.00           H  
ATOM    319 2HG  GLN    47      18.828  60.840  35.802  1.00  0.00           H  
ATOM    320 1HE2 GLN    47      17.593  57.733  34.193  1.00  0.00           H  
ATOM    321 2HE2 GLN    47      18.905  58.017  35.285  1.00  0.00           H  
ATOM    322  N   ASP    48      14.551  59.322  37.174  1.00  0.00           N  
ATOM    323  CA  ASP    48      13.229  58.955  36.665  1.00  0.00           C  
ATOM    324  C   ASP    48      12.738  59.744  35.435  1.00  0.00           C  
ATOM    325  O   ASP    48      11.575  59.684  35.032  1.00  0.00           O  
ATOM    326  CB  ASP    48      12.189  58.962  37.783  1.00  0.00           C  
ATOM    327  CG  ASP    48      10.996  58.077  37.440  1.00  0.00           C  
ATOM    328  OD1 ASP    48       9.900  58.415  37.973  1.00  0.00           O  
ATOM    329  OD2 ASP    48      11.242  57.092  36.688  1.00  0.00           O1-
ATOM    330  H   ASP    48      15.247  58.572  37.136  1.00  0.00           H  
ATOM    331  HA  ASP    48      13.388  57.937  36.289  1.00  0.00           H  
ATOM    332 1HB  ASP    48      11.842  59.983  37.983  1.00  0.00           H  
ATOM    333 2HB  ASP    48      12.619  58.572  38.713  1.00  0.00           H  
ATOM    334  N   VAL    49      13.713  60.422  34.726  1.00  0.00           N  
ATOM    335  CA  VAL    49      13.377  61.220  33.552  1.00  0.00           C  
ATOM    336  C   VAL    49      13.722  60.454  32.273  1.00  0.00           C  
ATOM    337  O   VAL    49      13.155  60.699  31.208  1.00  0.00           O  
ATOM    338  CB  VAL    49      13.993  62.637  33.538  1.00  0.00           C  
ATOM    339  CG1 VAL    49      15.521  62.669  33.575  1.00  0.00           C  
ATOM    340  CG2 VAL    49      13.427  63.495  34.673  1.00  0.00           C  
ATOM    341  H   VAL    49      14.689  60.321  35.031  1.00  0.00           H  
ATOM    342  HA  VAL    49      12.286  61.339  33.523  1.00  0.00           H  
ATOM    343  HB  VAL    49      13.693  63.115  32.595  1.00  0.00           H  
ATOM    344 1HG1 VAL    49      15.907  62.287  34.521  1.00  0.00           H  
ATOM    345 2HG1 VAL    49      15.883  63.697  33.467  1.00  0.00           H  
ATOM    346 3HG1 VAL    49      15.958  62.086  32.759  1.00  0.00           H  
ATOM    347 1HG2 VAL    49      13.731  63.116  35.653  1.00  0.00           H  
ATOM    348 2HG2 VAL    49      12.333  63.515  34.639  1.00  0.00           H  
ATOM    349 3HG2 VAL    49      13.780  64.528  34.590  1.00  0.00           H  
ATOM    350  N   ASP    50      14.791  59.582  32.361  1.00  0.00           N  
ATOM    351  CA  ASP    50      15.254  58.864  31.174  1.00  0.00           C  
ATOM    352  C   ASP    50      14.472  57.571  30.888  1.00  0.00           C  
ATOM    353  O   ASP    50      14.565  57.002  29.798  1.00  0.00           O  
ATOM    354  CB  ASP    50      16.737  58.535  31.265  1.00  0.00           C  
ATOM    355  CG  ASP    50      17.675  59.681  30.930  1.00  0.00           C  
ATOM    356  OD1 ASP    50      17.295  60.530  30.059  1.00  0.00           O  
ATOM    357  OD2 ASP    50      18.803  59.646  31.528  1.00  0.00           O1-
ATOM    358  H   ASP    50      15.248  59.464  33.270  1.00  0.00           H  
ATOM    359  HA  ASP    50      15.061  59.508  30.310  1.00  0.00           H  
ATOM    360 1HB  ASP    50      16.994  57.744  30.550  1.00  0.00           H  
ATOM    361 2HB  ASP    50      16.975  58.135  32.254  1.00  0.00           H  
ATOM    362  N   THR    51      13.739  57.051  31.937  1.00  0.00           N  
ATOM    363  CA  THR    51      13.097  55.730  31.831  1.00  0.00           C  
ATOM    364  C   THR    51      11.765  55.546  32.607  1.00  0.00           C  
ATOM    365  O   THR    51      11.457  54.454  33.109  1.00  0.00           O  
ATOM    366  CB  THR    51      14.112  54.592  32.170  1.00  0.00           C  
ATOM    367  OG1 THR    51      15.328  55.106  32.754  1.00  0.00           O  
ATOM    368  CG2 THR    51      14.492  53.806  30.922  1.00  0.00           C  
ATOM    369  H   THR    51      13.634  57.593  32.787  1.00  0.00           H  
ATOM    370  HA  THR    51      12.793  55.618  30.785  1.00  0.00           H  
ATOM    371  HB  THR    51      13.705  53.881  32.893  1.00  0.00           H  
ATOM    372 1HG2 THR    51      15.020  54.434  30.199  1.00  0.00           H  
ATOM    373 2HG2 THR    51      13.609  53.380  30.438  1.00  0.00           H  
ATOM    374 3HG2 THR    51      15.168  52.989  31.181  1.00  0.00           H  
ATOM    375  HG1 THR    51      15.029  55.728  33.444  1.00  0.00           H  
ATOM    376  N   PRO    52      10.829  56.563  32.579  1.00  0.00           N  
ATOM    377  CA  PRO    52       9.609  56.473  33.381  1.00  0.00           C  
ATOM    378  C   PRO    52       8.604  55.397  32.948  1.00  0.00           C  
ATOM    379  O   PRO    52       7.763  54.966  33.747  1.00  0.00           O  
ATOM    380  CB  PRO    52       8.965  57.858  33.256  1.00  0.00           C  
ATOM    381  CG  PRO    52       9.478  58.369  31.914  1.00  0.00           C  
ATOM    382  CD  PRO    52      10.898  57.834  31.877  1.00  0.00           C  
ATOM    383  HA  PRO    52       9.887  56.252  34.418  1.00  0.00           H  
ATOM    384 1HB  PRO    52       7.872  57.846  33.301  1.00  0.00           H  
ATOM    385 2HB  PRO    52       9.329  58.509  34.058  1.00  0.00           H  
ATOM    386 1HG  PRO    52       9.437  59.458  31.829  1.00  0.00           H  
ATOM    387 2HG  PRO    52       8.888  57.939  31.097  1.00  0.00           H  
ATOM    388 1HD  PRO    52      11.558  58.492  32.448  1.00  0.00           H  
ATOM    389 2HD  PRO    52      11.294  57.720  30.868  1.00  0.00           H  
ATOM    390  N   ASN    53       8.619  55.017  31.615  1.00  0.00           N  
ATOM    391  CA  ASN    53       7.585  54.119  31.104  1.00  0.00           C  
ATOM    392  C   ASN    53       7.971  52.674  31.432  1.00  0.00           C  
ATOM    393  O   ASN    53       7.149  51.759  31.375  1.00  0.00           O  
ATOM    394  CB  ASN    53       7.299  54.269  29.614  1.00  0.00           C  
ATOM    395  CG  ASN    53       6.288  55.365  29.401  1.00  0.00           C  
ATOM    396  OD1 ASN    53       5.076  55.172  29.435  1.00  0.00           O  
ATOM    397  ND2 ASN    53       6.825  56.604  29.188  1.00  0.00           N  
ATOM    398  H   ASN    53       9.392  55.280  30.981  1.00  0.00           H  
ATOM    399  HA  ASN    53       6.668  54.312  31.677  1.00  0.00           H  
ATOM    400 1HB  ASN    53       6.862  53.352  29.198  1.00  0.00           H  
ATOM    401 2HB  ASN    53       8.194  54.475  29.026  1.00  0.00           H  
ATOM    402 1HD2 ASN    53       6.191  57.387  29.070  1.00  0.00           H  
ATOM    403 2HD2 ASN    53       7.828  56.766  29.140  1.00  0.00           H  
ATOM    404  N   LEU    54       9.299  52.475  31.753  1.00  0.00           N  
ATOM    405  CA  LEU    54       9.776  51.228  32.322  1.00  0.00           C  
ATOM    406  C   LEU    54       9.596  51.236  33.853  1.00  0.00           C  
ATOM    407  O   LEU    54       9.278  50.207  34.464  1.00  0.00           O  
ATOM    408  CB  LEU    54      11.223  50.925  31.945  1.00  0.00           C  
ATOM    409  CG  LEU    54      11.498  50.899  30.429  1.00  0.00           C  
ATOM    410  CD1 LEU    54      12.897  50.345  30.183  1.00  0.00           C  
ATOM    411  CD2 LEU    54      10.487  50.085  29.624  1.00  0.00           C  
ATOM    412  H   LEU    54       9.948  53.251  31.579  1.00  0.00           H  
ATOM    413  HA  LEU    54       9.130  50.421  31.957  1.00  0.00           H  
ATOM    414 1HB  LEU    54      11.891  51.663  32.410  1.00  0.00           H  
ATOM    415 2HB  LEU    54      11.498  49.956  32.384  1.00  0.00           H  
ATOM    416  HG  LEU    54      11.476  51.929  30.054  1.00  0.00           H  
ATOM    417 1HD1 LEU    54      12.962  49.285  30.453  1.00  0.00           H  
ATOM    418 2HD1 LEU    54      13.634  50.889  30.780  1.00  0.00           H  
ATOM    419 3HD1 LEU    54      13.167  50.444  29.126  1.00  0.00           H  
ATOM    420 1HD2 LEU    54      10.384  49.071  30.021  1.00  0.00           H  
ATOM    421 2HD2 LEU    54      10.802  50.008  28.578  1.00  0.00           H  
ATOM    422 3HD2 LEU    54       9.499  50.554  29.626  1.00  0.00           H  
ATOM    423  N   ASP    55       9.881  52.420  34.522  1.00  0.00           N  
ATOM    424  CA  ASP    55       9.697  52.469  35.976  1.00  0.00           C  
ATOM    425  C   ASP    55       8.239  52.095  36.293  1.00  0.00           C  
ATOM    426  O   ASP    55       7.978  51.212  37.112  1.00  0.00           O  
ATOM    427  CB  ASP    55      10.014  53.809  36.626  1.00  0.00           C  
ATOM    428  CG  ASP    55      10.064  53.472  38.123  1.00  0.00           C  
ATOM    429  OD1 ASP    55       9.021  53.788  38.784  1.00  0.00           O  
ATOM    430  OD2 ASP    55      11.085  52.819  38.500  1.00  0.00           O1-
ATOM    431  H   ASP    55      10.264  53.221  34.002  1.00  0.00           H  
ATOM    432  HA  ASP    55      10.331  51.668  36.377  1.00  0.00           H  
ATOM    433 1HB  ASP    55       9.249  54.567  36.424  1.00  0.00           H  
ATOM    434 2HB  ASP    55      10.971  54.217  36.293  1.00  0.00           H  
ATOM    435  N   ALA    56       7.261  52.798  35.616  1.00  0.00           N  
ATOM    436  CA  ALA    56       5.843  52.583  35.897  1.00  0.00           C  
ATOM    437  C   ALA    56       5.386  51.129  35.671  1.00  0.00           C  
ATOM    438  O   ALA    56       4.403  50.668  36.254  1.00  0.00           O  
ATOM    439  CB  ALA    56       4.985  53.512  35.050  1.00  0.00           C  
ATOM    440  H   ALA    56       7.547  53.523  34.944  1.00  0.00           H  
ATOM    441  HA  ALA    56       5.694  52.801  36.961  1.00  0.00           H  
ATOM    442 1HB  ALA    56       5.137  53.326  33.980  1.00  0.00           H  
ATOM    443 2HB  ALA    56       5.236  54.560  35.245  1.00  0.00           H  
ATOM    444 3HB  ALA    56       3.920  53.371  35.264  1.00  0.00           H  
ATOM    445  N   MET    57       6.109  50.414  34.733  1.00  0.00           N  
ATOM    446  CA  MET    57       5.884  48.987  34.524  1.00  0.00           C  
ATOM    447  C   MET    57       6.495  48.202  35.706  1.00  0.00           C  
ATOM    448  O   MET    57       5.901  47.270  36.250  1.00  0.00           O  
ATOM    449  CB  MET    57       6.520  48.488  33.217  1.00  0.00           C  
ATOM    450  CG  MET    57       5.623  48.655  31.989  1.00  0.00           C  
ATOM    451  SD  MET    57       4.902  47.066  31.438  1.00  0.00           S  
ATOM    452  CE  MET    57       3.453  47.008  32.526  1.00  0.00           C  
ATOM    453  H   MET    57       6.824  50.905  34.205  1.00  0.00           H  
ATOM    454  HA  MET    57       4.804  48.802  34.543  1.00  0.00           H  
ATOM    455 1HB  MET    57       6.843  47.445  33.318  1.00  0.00           H  
ATOM    456 2HB  MET    57       7.441  49.053  33.034  1.00  0.00           H  
ATOM    457 1HG  MET    57       6.243  48.995  31.152  1.00  0.00           H  
ATOM    458 2HG  MET    57       4.841  49.407  32.131  1.00  0.00           H  
ATOM    459 1HE  MET    57       2.885  46.099  32.313  1.00  0.00           H  
ATOM    460 2HE  MET    57       2.808  47.871  32.344  1.00  0.00           H  
ATOM    461 3HE  MET    57       3.756  46.989  33.574  1.00  0.00           H  
ATOM    462  N   ALA    58       7.795  48.532  36.033  1.00  0.00           N  
ATOM    463  CA  ALA    58       8.591  47.752  36.974  1.00  0.00           C  
ATOM    464  C   ALA    58       8.147  47.870  38.437  1.00  0.00           C  
ATOM    465  O   ALA    58       8.579  47.093  39.292  1.00  0.00           O  
ATOM    466  CB  ALA    58      10.064  48.127  36.873  1.00  0.00           C  
ATOM    467  H   ALA    58       8.228  49.345  35.575  1.00  0.00           H  
ATOM    468  HA  ALA    58       8.466  46.698  36.697  1.00  0.00           H  
ATOM    469 1HB  ALA    58      10.227  49.176  37.145  1.00  0.00           H  
ATOM    470 2HB  ALA    58      10.436  47.981  35.853  1.00  0.00           H  
ATOM    471 3HB  ALA    58      10.670  47.513  37.546  1.00  0.00           H  
ATOM    472  N   ARG    59       7.308  48.930  38.734  1.00  0.00           N  
ATOM    473  CA  ARG    59       6.730  49.080  40.063  1.00  0.00           C  
ATOM    474  C   ARG    59       5.583  48.077  40.282  1.00  0.00           C  
ATOM    475  O   ARG    59       5.237  47.749  41.417  1.00  0.00           O  
ATOM    476  CB  ARG    59       6.242  50.510  40.362  1.00  0.00           C  
ATOM    477  CG  ARG    59       7.392  51.526  40.381  1.00  0.00           C  
ATOM    478  CD  ARG    59       7.082  52.819  41.128  1.00  0.00           C  
ATOM    479  NE  ARG    59       5.890  53.529  40.635  1.00  0.00           N1+
ATOM    480  CZ  ARG    59       5.867  54.437  39.620  1.00  0.00           C  
ATOM    481  NH1 ARG    59       6.919  54.692  38.828  1.00  0.00           N  
ATOM    482  NH2 ARG    59       4.703  55.109  39.400  1.00  0.00           N  
ATOM    483  H   ARG    59       7.148  49.644  38.015  1.00  0.00           H  
ATOM    484  HA  ARG    59       7.507  48.810  40.791  1.00  0.00           H  
ATOM    485 1HB  ARG    59       5.493  50.817  39.621  1.00  0.00           H  
ATOM    486 2HB  ARG    59       5.739  50.515  41.337  1.00  0.00           H  
ATOM    487 1HG  ARG    59       7.654  51.764  39.353  1.00  0.00           H  
ATOM    488 2HG  ARG    59       8.279  51.076  40.843  1.00  0.00           H  
ATOM    489 1HD  ARG    59       7.934  53.506  41.125  1.00  0.00           H  
ATOM    490 2HD  ARG    59       6.891  52.590  42.183  1.00  0.00           H  
ATOM    491  HE  ARG    59       5.039  53.397  41.163  1.00  0.00           H  
ATOM    492 1HH1 ARG    59       7.878  54.212  38.940  1.00  0.00           H  
ATOM    493 2HH1 ARG    59       6.946  55.393  38.104  1.00  0.00           H  
ATOM    494 1HH2 ARG    59       3.880  54.965  39.969  1.00  0.00           H  
ATOM    495 2HH2 ARG    59       4.651  55.773  38.637  1.00  0.00           H  
ATOM    496  N   ASP    60       4.912  47.677  39.143  1.00  0.00           N  
ATOM    497  CA  ASP    60       3.725  46.818  39.206  1.00  0.00           C  
ATOM    498  C   ASP    60       4.209  45.377  39.446  1.00  0.00           C  
ATOM    499  O   ASP    60       3.610  44.585  40.174  1.00  0.00           O  
ATOM    500  CB  ASP    60       2.941  46.933  37.905  1.00  0.00           C  
ATOM    501  CG  ASP    60       1.578  46.257  38.008  1.00  0.00           C  
ATOM    502  OD1 ASP    60       1.262  45.563  36.998  1.00  0.00           O  
ATOM    503  OD2 ASP    60       0.942  46.474  39.076  1.00  0.00           O1-
ATOM    504  H   ASP    60       5.248  47.983  38.230  1.00  0.00           H  
ATOM    505  HA  ASP    60       3.138  47.126  40.078  1.00  0.00           H  
ATOM    506 1HB  ASP    60       3.501  46.497  37.069  1.00  0.00           H  
ATOM    507 2HB  ASP    60       2.766  47.988  37.657  1.00  0.00           H  
ATOM    508  N   GLY    61       5.323  45.009  38.715  1.00  0.00           N  
ATOM    509  CA  GLY    61       5.821  43.653  38.741  1.00  0.00           C  
ATOM    510  C   GLY    61       6.656  43.306  39.980  1.00  0.00           C  
ATOM    511  O   GLY    61       6.473  43.779  41.102  1.00  0.00           O  
ATOM    512  H   GLY    61       5.789  45.720  38.151  1.00  0.00           H  
ATOM    513 1HA  GLY    61       4.982  42.951  38.686  1.00  0.00           H  
ATOM    514 2HA  GLY    61       6.435  43.538  37.847  1.00  0.00           H  
ATOM    515  N   VAL    62       7.607  42.335  39.695  1.00  0.00           N  
ATOM    516  CA  VAL    62       8.540  41.804  40.686  1.00  0.00           C  
ATOM    517  C   VAL    62       9.921  42.129  40.081  1.00  0.00           C  
ATOM    518  O   VAL    62      10.197  41.897  38.900  1.00  0.00           O  
ATOM    519  CB  VAL    62       8.353  40.300  40.921  1.00  0.00           C  
ATOM    520  CG1 VAL    62       9.163  39.856  42.141  1.00  0.00           C  
ATOM    521  CG2 VAL    62       6.883  39.928  41.132  1.00  0.00           C  
ATOM    522  H   VAL    62       7.712  41.979  38.729  1.00  0.00           H  
ATOM    523  HA  VAL    62       8.411  42.359  41.617  1.00  0.00           H  
ATOM    524  HB  VAL    62       8.716  39.746  40.046  1.00  0.00           H  
ATOM    525 1HG1 VAL    62       8.862  40.400  43.043  1.00  0.00           H  
ATOM    526 2HG1 VAL    62      10.231  40.025  41.982  1.00  0.00           H  
ATOM    527 3HG1 VAL    62       9.019  38.791  42.333  1.00  0.00           H  
ATOM    528 1HG2 VAL    62       6.446  40.482  41.970  1.00  0.00           H  
ATOM    529 2HG2 VAL    62       6.777  38.859  41.338  1.00  0.00           H  
ATOM    530 3HG2 VAL    62       6.292  40.137  40.234  1.00  0.00           H  
ATOM    531  N   LYS    63      10.785  42.788  40.934  1.00  0.00           N  
ATOM    532  CA  LYS    63      11.911  43.535  40.395  1.00  0.00           C  
ATOM    533  C   LYS    63      13.114  43.436  41.334  1.00  0.00           C  
ATOM    534  O   LYS    63      13.006  43.632  42.544  1.00  0.00           O  
ATOM    535  CB  LYS    63      11.475  44.980  40.087  1.00  0.00           C  
ATOM    536  CG  LYS    63      11.453  45.997  41.232  1.00  0.00           C  
ATOM    537  CD  LYS    63      10.511  45.708  42.397  1.00  0.00           C  
ATOM    538  CE  LYS    63       9.031  45.822  42.053  1.00  0.00           C  
ATOM    539  NZ  LYS    63       8.239  45.445  43.230  1.00  0.00           N1+
ATOM    540  H   LYS    63      10.653  42.768  41.942  1.00  0.00           H  
ATOM    541  HA  LYS    63      12.191  43.065  39.449  1.00  0.00           H  
ATOM    542 1HB  LYS    63      12.169  45.387  39.352  1.00  0.00           H  
ATOM    543 2HB  LYS    63      10.498  44.973  39.589  1.00  0.00           H  
ATOM    544 1HG  LYS    63      12.471  46.110  41.625  1.00  0.00           H  
ATOM    545 2HG  LYS    63      11.195  46.978  40.810  1.00  0.00           H  
ATOM    546 1HD  LYS    63      10.744  46.448  43.172  1.00  0.00           H  
ATOM    547 2HD  LYS    63      10.725  44.733  42.842  1.00  0.00           H  
ATOM    548 1HE  LYS    63       8.734  45.164  41.236  1.00  0.00           H  
ATOM    549 2HE  LYS    63       8.766  46.857  41.821  1.00  0.00           H  
ATOM    550 1HZ  LYS    63       8.212  44.412  43.400  1.00  0.00           H  
ATOM    551 2HZ  LYS    63       7.271  45.776  43.221  1.00  0.00           H  
ATOM    552 3HZ  LYS    63       8.680  45.814  44.161  1.00  0.00           H  
ATOM    553  N   ALA    64      14.318  43.125  40.726  1.00  0.00           N  
ATOM    554  CA  ALA    64      15.533  43.061  41.528  1.00  0.00           C  
ATOM    555  C   ALA    64      16.063  44.493  41.737  1.00  0.00           C  
ATOM    556  O   ALA    64      15.785  45.440  40.990  1.00  0.00           O  
ATOM    557  CB  ALA    64      16.583  42.187  40.863  1.00  0.00           C  
ATOM    558  H   ALA    64      14.385  42.933  39.725  1.00  0.00           H  
ATOM    559  HA  ALA    64      15.281  42.638  42.507  1.00  0.00           H  
ATOM    560 1HB  ALA    64      16.966  42.647  39.945  1.00  0.00           H  
ATOM    561 2HB  ALA    64      16.171  41.206  40.603  1.00  0.00           H  
ATOM    562 3HB  ALA    64      17.429  42.028  41.536  1.00  0.00           H  
ATOM    563  N   ARG    65      16.936  44.626  42.813  1.00  0.00           N  
ATOM    564  CA  ARG    65      17.614  45.906  43.088  1.00  0.00           C  
ATOM    565  C   ARG    65      18.624  46.169  41.962  1.00  0.00           C  
ATOM    566  O   ARG    65      18.859  47.298  41.539  1.00  0.00           O  
ATOM    567  CB  ARG    65      18.380  45.894  44.410  1.00  0.00           C  
ATOM    568  CG  ARG    65      17.456  45.774  45.613  1.00  0.00           C  
ATOM    569  CD  ARG    65      18.250  45.792  46.910  1.00  0.00           C  
ATOM    570  NE  ARG    65      17.438  45.254  47.995  1.00  0.00           N1+
ATOM    571  CZ  ARG    65      16.525  45.917  48.742  1.00  0.00           C  
ATOM    572  NH1 ARG    65      16.330  47.254  48.576  1.00  0.00           N  
ATOM    573  NH2 ARG    65      15.784  45.285  49.680  1.00  0.00           N  
ATOM    574  H   ARG    65      17.071  43.832  43.436  1.00  0.00           H  
ATOM    575  HA  ARG    65      16.861  46.701  43.072  1.00  0.00           H  
ATOM    576 1HB  ARG    65      19.100  45.066  44.420  1.00  0.00           H  
ATOM    577 2HB  ARG    65      18.968  46.817  44.499  1.00  0.00           H  
ATOM    578 1HG  ARG    65      16.886  44.839  45.552  1.00  0.00           H  
ATOM    579 2HG  ARG    65      16.722  46.588  45.619  1.00  0.00           H  
ATOM    580 1HD  ARG    65      18.617  46.790  47.167  1.00  0.00           H  
ATOM    581 2HD  ARG    65      19.133  45.147  46.834  1.00  0.00           H  
ATOM    582  HE  ARG    65      17.526  44.204  48.174  1.00  0.00           H  
ATOM    583 1HH1 ARG    65      16.903  47.793  47.941  1.00  0.00           H  
ATOM    584 2HH1 ARG    65      15.607  47.738  49.088  1.00  0.00           H  
ATOM    585 1HH2 ARG    65      15.865  44.223  49.804  1.00  0.00           H  
ATOM    586 2HH2 ARG    65      15.125  45.738  50.291  1.00  0.00           H  
ATOM    587  N   TYR    66      19.272  45.025  41.570  1.00  0.00           N  
ATOM    588  CA  TYR    66      20.182  44.870  40.454  1.00  0.00           C  
ATOM    589  C   TYR    66      20.252  43.348  40.255  1.00  0.00           C  
ATOM    590  O   TYR    66      19.896  42.564  41.137  1.00  0.00           O  
ATOM    591  CB  TYR    66      21.552  45.522  40.664  1.00  0.00           C  
ATOM    592  CG  TYR    66      22.300  45.096  41.905  1.00  0.00           C  
ATOM    593  CD1 TYR    66      22.171  45.820  43.099  1.00  0.00           C  
ATOM    594  CD2 TYR    66      23.141  43.975  41.876  1.00  0.00           C  
ATOM    595  CE1 TYR    66      22.886  45.440  44.235  1.00  0.00           C  
ATOM    596  CE2 TYR    66      23.849  43.590  43.013  1.00  0.00           C  
ATOM    597  CZ  TYR    66      23.723  44.333  44.180  1.00  0.00           C  
ATOM    598  OH  TYR    66      24.424  43.996  45.302  1.00  0.00           O  
ATOM    599  H   TYR    66      19.075  44.169  42.092  1.00  0.00           H  
ATOM    600  HA  TYR    66      19.685  45.323  39.589  1.00  0.00           H  
ATOM    601 1HB  TYR    66      22.192  45.339  39.793  1.00  0.00           H  
ATOM    602 2HB  TYR    66      21.427  46.610  40.709  1.00  0.00           H  
ATOM    603  HD1 TYR    66      21.517  46.688  43.149  1.00  0.00           H  
ATOM    604  HD2 TYR    66      23.262  43.392  40.967  1.00  0.00           H  
ATOM    605  HE1 TYR    66      22.793  46.003  45.159  1.00  0.00           H  
ATOM    606  HE2 TYR    66      24.489  42.715  42.961  1.00  0.00           H  
ATOM    607  HH  TYR    66      24.962  43.217  45.074  1.00  0.00           H  
ATOM    608  N   MET    67      20.752  42.941  39.051  1.00  0.00           N  
ATOM    609  CA  MET    67      21.164  41.571  38.759  1.00  0.00           C  
ATOM    610  C   MET    67      22.696  41.643  38.789  1.00  0.00           C  
ATOM    611  O   MET    67      23.308  42.636  38.384  1.00  0.00           O  
ATOM    612  CB  MET    67      20.630  41.081  37.405  1.00  0.00           C  
ATOM    613  CG  MET    67      21.191  39.709  37.020  1.00  0.00           C  
ATOM    614  SD  MET    67      20.402  38.947  35.562  1.00  0.00           S  
ATOM    615  CE  MET    67      21.035  40.032  34.265  1.00  0.00           C  
ATOM    616  H   MET    67      20.912  43.667  38.339  1.00  0.00           H  
ATOM    617  HA  MET    67      20.817  40.909  39.561  1.00  0.00           H  
ATOM    618 1HB  MET    67      20.865  41.813  36.626  1.00  0.00           H  
ATOM    619 2HB  MET    67      19.536  41.035  37.468  1.00  0.00           H  
ATOM    620 1HG  MET    67      21.046  39.009  37.849  1.00  0.00           H  
ATOM    621 2HG  MET    67      22.265  39.763  36.821  1.00  0.00           H  
ATOM    622 1HE  MET    67      20.691  39.662  33.297  1.00  0.00           H  
ATOM    623 2HE  MET    67      22.127  40.020  34.262  1.00  0.00           H  
ATOM    624 3HE  MET    67      20.663  41.048  34.406  1.00  0.00           H  
ATOM    625  N   THR    68      23.303  40.499  39.283  1.00  0.00           N  
ATOM    626  CA  THR    68      24.767  40.343  39.268  1.00  0.00           C  
ATOM    627  C   THR    68      25.080  39.589  37.969  1.00  0.00           C  
ATOM    628  O   THR    68      24.742  38.404  37.821  1.00  0.00           O  
ATOM    629  CB  THR    68      25.274  39.543  40.484  1.00  0.00           C  
ATOM    630  OG1 THR    68      25.034  40.291  41.683  1.00  0.00           O  
ATOM    631  CG2 THR    68      26.768  39.254  40.425  1.00  0.00           C  
ATOM    632  H   THR    68      22.749  39.718  39.660  1.00  0.00           H  
ATOM    633  HA  THR    68      25.211  41.341  39.289  1.00  0.00           H  
ATOM    634  HB  THR    68      24.730  38.601  40.582  1.00  0.00           H  
ATOM    635 1HG2 THR    68      27.340  40.178  40.289  1.00  0.00           H  
ATOM    636 2HG2 THR    68      27.004  38.563  39.613  1.00  0.00           H  
ATOM    637 3HG2 THR    68      27.114  38.803  41.361  1.00  0.00           H  
ATOM    638  HG1 THR    68      25.331  39.741  42.432  1.00  0.00           H  
ATOM    639  N   PRO    69      25.702  40.291  36.951  1.00  0.00           N  
ATOM    640  CA  PRO    69      26.058  39.638  35.696  1.00  0.00           C  
ATOM    641  C   PRO    69      27.323  38.802  35.939  1.00  0.00           C  
ATOM    642  O   PRO    69      27.766  38.558  37.065  1.00  0.00           O  
ATOM    643  CB  PRO    69      26.276  40.793  34.727  1.00  0.00           C  
ATOM    644  CG  PRO    69      26.853  41.878  35.624  1.00  0.00           C  
ATOM    645  CD  PRO    69      26.090  41.697  36.930  1.00  0.00           C  
ATOM    646  HA  PRO    69      25.259  38.968  35.364  1.00  0.00           H  
ATOM    647 1HB  PRO    69      26.928  40.559  33.884  1.00  0.00           H  
ATOM    648 2HB  PRO    69      25.312  41.126  34.324  1.00  0.00           H  
ATOM    649 1HG  PRO    69      26.734  42.878  35.200  1.00  0.00           H  
ATOM    650 2HG  PRO    69      27.923  41.701  35.784  1.00  0.00           H  
ATOM    651 1HD  PRO    69      25.184  42.298  36.930  1.00  0.00           H  
ATOM    652 2HD  PRO    69      26.694  41.947  37.805  1.00  0.00           H  
ATOM    653  N   ALA    70      27.870  38.242  34.809  1.00  0.00           N  
ATOM    654  CA  ALA    70      29.001  37.331  34.904  1.00  0.00           C  
ATOM    655  C   ALA    70      30.056  37.699  33.858  1.00  0.00           C  
ATOM    656  O   ALA    70      29.774  37.981  32.696  1.00  0.00           O  
ATOM    657  CB  ALA    70      28.549  35.891  34.698  1.00  0.00           C  
ATOM    658  H   ALA    70      27.504  38.443  33.883  1.00  0.00           H  
ATOM    659  HA  ALA    70      29.451  37.413  35.899  1.00  0.00           H  
ATOM    660 1HB  ALA    70      28.055  35.766  33.728  1.00  0.00           H  
ATOM    661 2HB  ALA    70      27.836  35.592  35.473  1.00  0.00           H  
ATOM    662 3HB  ALA    70      29.400  35.202  34.731  1.00  0.00           H  
ATOM    663  N   PHE    71      31.351  37.566  34.327  1.00  0.00           N  
ATOM    664  CA  PHE    71      32.552  37.810  33.500  1.00  0.00           C  
ATOM    665  C   PHE    71      32.425  36.757  32.381  1.00  0.00           C  
ATOM    666  O   PHE    71      32.223  35.562  32.621  1.00  0.00           O  
ATOM    667  CB  PHE    71      33.802  37.592  34.371  1.00  0.00           C  
ATOM    668  CG  PHE    71      35.125  38.145  33.895  1.00  0.00           C  
ATOM    669  CD1 PHE    71      35.262  39.453  33.413  1.00  0.00           C  
ATOM    670  CD2 PHE    71      36.288  37.379  34.072  1.00  0.00           C  
ATOM    671  CE1 PHE    71      36.521  39.973  33.099  1.00  0.00           C  
ATOM    672  CE2 PHE    71      37.545  37.893  33.747  1.00  0.00           C  
ATOM    673  CZ  PHE    71      37.664  39.194  33.269  1.00  0.00           C  
ATOM    674  H   PHE    71      31.501  37.284  35.290  1.00  0.00           H  
ATOM    675  HA  PHE    71      32.477  38.827  33.119  1.00  0.00           H  
ATOM    676 1HB  PHE    71      33.632  38.045  35.358  1.00  0.00           H  
ATOM    677 2HB  PHE    71      33.911  36.515  34.560  1.00  0.00           H  
ATOM    678  HD1 PHE    71      34.395  40.097  33.305  1.00  0.00           H  
ATOM    679  HD2 PHE    71      36.226  36.382  34.500  1.00  0.00           H  
ATOM    680  HE1 PHE    71      36.613  40.991  32.728  1.00  0.00           H  
ATOM    681  HE2 PHE    71      38.434  37.283  33.884  1.00  0.00           H  
ATOM    682  HZ  PHE    71      38.645  39.604  33.038  1.00  0.00           H  
ATOM    683  N   VAL    72      32.427  37.161  31.073  1.00  0.00           N  
ATOM    684  CA  VAL    72      33.006  38.376  30.516  1.00  0.00           C  
ATOM    685  C   VAL    72      32.190  39.680  30.582  1.00  0.00           C  
ATOM    686  CB  VAL    72      33.513  38.123  29.078  1.00  0.00           C  
ATOM    687  CG1 VAL    72      32.385  37.835  28.085  1.00  0.00           C  
ATOM    688  CG2 VAL    72      34.515  36.966  29.054  1.00  0.00           C  
ATOM    689  O   VAL    72      32.730  40.757  30.326  1.00  0.00           O  
ATOM    690  H   VAL    72      32.038  36.449  30.461  1.00  0.00           H  
ATOM    691  HA  VAL    72      33.888  38.583  31.134  1.00  0.00           H  
ATOM    692  HB  VAL    72      34.034  39.026  28.735  1.00  0.00           H  
ATOM    693 1HG1 VAL    72      31.873  36.895  28.309  1.00  0.00           H  
ATOM    694 2HG1 VAL    72      32.784  37.759  27.068  1.00  0.00           H  
ATOM    695 3HG1 VAL    72      31.640  38.632  28.092  1.00  0.00           H  
ATOM    696 1HG2 VAL    72      34.018  35.995  29.155  1.00  0.00           H  
ATOM    697 2HG2 VAL    72      35.241  37.047  29.867  1.00  0.00           H  
ATOM    698 3HG2 VAL    72      35.063  36.970  28.110  1.00  0.00           H  
ATOM    699  N   THR    73      30.859  39.589  30.903  1.00  0.00           N  
ATOM    700  CA  THR    73      29.998  40.780  31.041  1.00  0.00           C  
ATOM    701  C   THR    73      29.921  41.543  29.697  1.00  0.00           C  
ATOM    702  O   THR    73      29.977  42.763  29.556  1.00  0.00           O  
ATOM    703  CB  THR    73      30.415  41.639  32.238  1.00  0.00           C  
ATOM    704  OG1 THR    73      30.816  40.813  33.345  1.00  0.00           O  
ATOM    705  CG2 THR    73      29.298  42.527  32.749  1.00  0.00           C  
ATOM    706  H   THR    73      30.454  38.685  31.166  1.00  0.00           H  
ATOM    707  HA  THR    73      28.997  40.386  31.236  1.00  0.00           H  
ATOM    708  HB  THR    73      31.261  42.265  31.950  1.00  0.00           H  
ATOM    709 1HG2 THR    73      28.358  41.977  32.843  1.00  0.00           H  
ATOM    710 2HG2 THR    73      29.141  43.366  32.077  1.00  0.00           H  
ATOM    711 3HG2 THR    73      29.538  42.917  33.740  1.00  0.00           H  
ATOM    712  HG1 THR    73      31.626  41.273  33.682  1.00  0.00           H  
ATOM    713  N   MET    74      29.638  40.706  28.641  1.00  0.00           N  
ATOM    714  CA  MET    74      29.448  41.134  27.273  1.00  0.00           C  
ATOM    715  C   MET    74      28.254  40.295  26.826  1.00  0.00           C  
ATOM    716  O   MET    74      28.004  39.180  27.285  1.00  0.00           O  
ATOM    717  CB  MET    74      30.709  40.881  26.451  1.00  0.00           C  
ATOM    718  CG  MET    74      30.709  41.627  25.118  1.00  0.00           C  
ATOM    719  SD  MET    74      32.373  41.673  24.371  1.00  0.00           S  
ATOM    720  CE  MET    74      32.660  39.901  24.142  1.00  0.00           C  
ATOM    721  H   MET    74      29.528  39.715  28.841  1.00  0.00           H  
ATOM    722  HA  MET    74      29.183  42.195  27.276  1.00  0.00           H  
ATOM    723 1HB  MET    74      30.813  39.806  26.267  1.00  0.00           H  
ATOM    724 2HB  MET    74      31.579  41.193  27.044  1.00  0.00           H  
ATOM    725 1HG  MET    74      30.399  42.667  25.265  1.00  0.00           H  
ATOM    726 2HG  MET    74      30.012  41.171  24.408  1.00  0.00           H  
ATOM    727 1HE  MET    74      33.573  39.769  23.557  1.00  0.00           H  
ATOM    728 2HE  MET    74      31.830  39.441  23.600  1.00  0.00           H  
ATOM    729 3HE  MET    74      32.801  39.402  25.103  1.00  0.00           H  
ATOM    730  N   THR    75      27.508  40.912  25.871  1.00  0.00           N  
ATOM    731  CA  THR    75      26.123  40.601  25.561  1.00  0.00           C  
ATOM    732  C   THR    75      25.887  39.104  25.349  1.00  0.00           C  
ATOM    733  O   THR    75      25.125  38.450  26.068  1.00  0.00           O  
ATOM    734  CB  THR    75      25.780  41.476  24.303  1.00  0.00           C  
ATOM    735  OG1 THR    75      26.162  42.729  24.551  1.00  0.00           O1-
ATOM    736  CG2 THR    75      24.270  41.463  24.053  1.00  0.00           C  
ATOM    737  H   THR    75      27.830  41.743  25.377  1.00  0.00           H  
ATOM    738  HA  THR    75      25.534  40.891  26.440  1.00  0.00           H  
ATOM    739  HB  THR    75      26.214  40.974  23.426  1.00  0.00           H  
ATOM    740 1HG2 THR    75      23.708  41.738  24.950  1.00  0.00           H  
ATOM    741 2HG2 THR    75      23.944  40.460  23.759  1.00  0.00           H  
ATOM    742 3HG2 THR    75      23.988  42.145  23.242  1.00  0.00           H  
ATOM    743  N   SER    76      26.558  38.547  24.279  1.00  0.00           N  
ATOM    744  CA  SER    76      26.184  37.232  23.808  1.00  0.00           C  
ATOM    745  C   SER    76      26.541  36.151  24.834  1.00  0.00           C  
ATOM    746  O   SER    76      25.670  35.334  25.161  1.00  0.00           O  
ATOM    747  CB  SER    76      26.729  36.959  22.405  1.00  0.00           C  
ATOM    748  OG  SER    76      27.013  38.186  21.723  1.00  0.00           O  
ATOM    749  H   SER    76      27.291  39.069  23.807  1.00  0.00           H  
ATOM    750  HA  SER    76      25.089  37.250  23.733  1.00  0.00           H  
ATOM    751 1HB  SER    76      25.996  36.400  21.814  1.00  0.00           H  
ATOM    752 2HB  SER    76      27.642  36.359  22.419  1.00  0.00           H  
ATOM    753  HG  SER    76      26.230  38.761  21.838  1.00  0.00           H  
ATOM    754  N   PRO    77      27.817  36.053  25.351  1.00  0.00           N  
ATOM    755  CA  PRO    77      28.150  34.976  26.297  1.00  0.00           C  
ATOM    756  C   PRO    77      27.283  34.936  27.563  1.00  0.00           C  
ATOM    757  O   PRO    77      27.099  33.892  28.192  1.00  0.00           O  
ATOM    758  CB  PRO    77      29.617  35.225  26.648  1.00  0.00           C  
ATOM    759  CG  PRO    77      30.158  35.944  25.420  1.00  0.00           C  
ATOM    760  CD  PRO    77      28.998  36.839  25.018  1.00  0.00           C  
ATOM    761  HA  PRO    77      28.026  34.026  25.765  1.00  0.00           H  
ATOM    762 1HB  PRO    77      29.712  35.866  27.533  1.00  0.00           H  
ATOM    763 2HB  PRO    77      30.153  34.294  26.850  1.00  0.00           H  
ATOM    764 1HG  PRO    77      30.364  35.216  24.627  1.00  0.00           H  
ATOM    765 2HG  PRO    77      31.075  36.504  25.618  1.00  0.00           H  
ATOM    766 1HD  PRO    77      29.029  37.118  23.965  1.00  0.00           H  
ATOM    767 2HD  PRO    77      28.987  37.747  25.621  1.00  0.00           H  
ATOM    768  N   CYS    78      26.792  36.158  27.983  1.00  0.00           N  
ATOM    769  CA  CYS    78      25.921  36.282  29.157  1.00  0.00           C  
ATOM    770  C   CYS    78      24.486  35.913  28.778  1.00  0.00           C  
ATOM    771  O   CYS    78      23.739  35.295  29.540  1.00  0.00           O  
ATOM    772  CB  CYS    78      25.931  37.680  29.757  1.00  0.00           C  
ATOM    773  SG  CYS    78      27.571  38.049  30.440  1.00  0.00           S  
ATOM    774  H   CYS    78      27.024  36.994  27.440  1.00  0.00           H  
ATOM    775  HA  CYS    78      26.257  35.547  29.896  1.00  0.00           H  
ATOM    776 1HB  CYS    78      25.199  37.757  30.568  1.00  0.00           H  
ATOM    777 2HB  CYS    78      25.680  38.444  29.013  1.00  0.00           H  
ATOM    778  HG  CYS    78      27.773  36.875  31.057  1.00  0.00           H  
ATOM    779  N   HIS    79      24.068  36.319  27.530  1.00  0.00           N  
ATOM    780  CA  HIS    79      22.777  35.875  27.003  1.00  0.00           C  
ATOM    781  C   HIS    79      22.760  34.342  26.940  1.00  0.00           C  
ATOM    782  O   HIS    79      21.791  33.691  27.340  1.00  0.00           O  
ATOM    783  CB  HIS    79      22.485  36.434  25.614  1.00  0.00           C  
ATOM    784  CG  HIS    79      22.034  37.856  25.575  1.00  0.00           C  
ATOM    785  ND1 HIS    79      21.478  38.324  24.407  1.00  0.00           N  
ATOM    786  CD2 HIS    79      22.072  38.865  26.521  1.00  0.00           C  
ATOM    787  CE1 HIS    79      21.217  39.590  24.625  1.00  0.00           C  
ATOM    788  NE2 HIS    79      21.553  39.965  25.894  1.00  0.00           N  
ATOM    789  H   HIS    79      24.654  36.940  26.953  1.00  0.00           H  
ATOM    790  HA  HIS    79      22.005  36.174  27.721  1.00  0.00           H  
ATOM    791 1HB  HIS    79      21.712  35.822  25.135  1.00  0.00           H  
ATOM    792 2HB  HIS    79      23.364  36.341  24.969  1.00  0.00           H  
ATOM    793  HD2 HIS    79      22.433  38.900  27.542  1.00  0.00           H  
ATOM    794  HE2 HIS    79      21.423  40.901  26.265  1.00  0.00           H  
ATOM    795  HE1 HIS    79      20.799  40.291  23.918  1.00  0.00           H  
ATOM    796  N   PHE    80      23.890  33.747  26.405  1.00  0.00           N  
ATOM    797  CA  PHE    80      24.004  32.288  26.305  1.00  0.00           C  
ATOM    798  C   PHE    80      24.124  31.621  27.688  1.00  0.00           C  
ATOM    799  O   PHE    80      23.967  30.406  27.833  1.00  0.00           O  
ATOM    800  CB  PHE    80      25.161  31.822  25.405  1.00  0.00           C  
ATOM    801  CG  PHE    80      24.955  32.151  23.943  1.00  0.00           C  
ATOM    802  CD1 PHE    80      23.832  31.678  23.252  1.00  0.00           C  
ATOM    803  CD2 PHE    80      25.896  32.926  23.251  1.00  0.00           C  
ATOM    804  CE1 PHE    80      23.610  32.050  21.926  1.00  0.00           C  
ATOM    805  CE2 PHE    80      25.679  33.291  21.922  1.00  0.00           C  
ATOM    806  CZ  PHE    80      24.520  32.879  21.272  1.00  0.00           C  
ATOM    807  H   PHE    80      24.648  34.354  26.050  1.00  0.00           H  
ATOM    808  HA  PHE    80      23.050  31.930  25.903  1.00  0.00           H  
ATOM    809 1HB  PHE    80      26.097  32.271  25.761  1.00  0.00           H  
ATOM    810 2HB  PHE    80      25.297  30.735  25.484  1.00  0.00           H  
ATOM    811  HD1 PHE    80      23.126  30.999  23.729  1.00  0.00           H  
ATOM    812  HD2 PHE    80      26.802  33.253  23.749  1.00  0.00           H  
ATOM    813  HE1 PHE    80      22.728  31.684  21.404  1.00  0.00           H  
ATOM    814  HE2 PHE    80      26.416  33.889  21.393  1.00  0.00           H  
ATOM    815  HZ  PHE    80      24.330  33.185  20.248  1.00  0.00           H  
ATOM    816  N   THR    81      24.407  32.457  28.748  1.00  0.00           N  
ATOM    817  CA  THR    81      24.276  32.020  30.136  1.00  0.00           C  
ATOM    818  C   THR    81      22.797  31.993  30.542  1.00  0.00           C  
ATOM    819  O   THR    81      22.364  31.086  31.255  1.00  0.00           O  
ATOM    820  CB  THR    81      25.154  32.853  31.088  1.00  0.00           C  
ATOM    821  OG1 THR    81      26.495  32.341  31.038  1.00  0.00           O  
ATOM    822  CG2 THR    81      24.706  32.855  32.539  1.00  0.00           C  
ATOM    823  H   THR    81      24.722  33.402  28.545  1.00  0.00           H  
ATOM    824  HA  THR    81      24.613  30.977  30.162  1.00  0.00           H  
ATOM    825  HB  THR    81      25.217  33.887  30.762  1.00  0.00           H  
ATOM    826 1HG2 THR    81      24.525  31.835  32.884  1.00  0.00           H  
ATOM    827 2HG2 THR    81      23.787  33.433  32.661  1.00  0.00           H  
ATOM    828 3HG2 THR    81      25.475  33.286  33.188  1.00  0.00           H  
ATOM    829  HG1 THR    81      26.467  31.414  31.398  1.00  0.00           H  
ATOM    830  N   LEU    82      22.017  33.061  30.172  1.00  0.00           N  
ATOM    831  CA  LEU    82      20.623  33.210  30.604  1.00  0.00           C  
ATOM    832  C   LEU    82      19.692  32.166  29.949  1.00  0.00           C  
ATOM    833  O   LEU    82      18.686  31.748  30.528  1.00  0.00           O  
ATOM    834  CB  LEU    82      20.091  34.616  30.274  1.00  0.00           C  
ATOM    835  CG  LEU    82      20.705  35.740  31.133  1.00  0.00           C  
ATOM    836  CD1 LEU    82      20.434  37.102  30.490  1.00  0.00           C  
ATOM    837  CD2 LEU    82      20.143  35.732  32.553  1.00  0.00           C  
ATOM    838  H   LEU    82      22.432  33.791  29.586  1.00  0.00           H  
ATOM    839  HA  LEU    82      20.595  33.015  31.682  1.00  0.00           H  
ATOM    840 1HB  LEU    82      20.279  34.827  29.214  1.00  0.00           H  
ATOM    841 2HB  LEU    82      18.999  34.634  30.391  1.00  0.00           H  
ATOM    842  HG  LEU    82      21.790  35.608  31.196  1.00  0.00           H  
ATOM    843 1HD1 LEU    82      19.359  37.277  30.372  1.00  0.00           H  
ATOM    844 2HD1 LEU    82      20.895  37.167  29.500  1.00  0.00           H  
ATOM    845 3HD1 LEU    82      20.847  37.912  31.100  1.00  0.00           H  
ATOM    846 1HD2 LEU    82      19.062  35.904  32.544  1.00  0.00           H  
ATOM    847 2HD2 LEU    82      20.604  36.522  33.156  1.00  0.00           H  
ATOM    848 3HD2 LEU    82      20.333  34.782  33.056  1.00  0.00           H  
ATOM    849  N   VAL    83      20.000  31.839  28.638  1.00  0.00           N  
ATOM    850  CA  VAL    83      19.204  30.883  27.856  1.00  0.00           C  
ATOM    851  C   VAL    83      19.749  29.435  27.916  1.00  0.00           C  
ATOM    852  O   VAL    83      19.297  28.537  27.202  1.00  0.00           O  
ATOM    853  CB  VAL    83      18.886  31.329  26.412  1.00  0.00           C  
ATOM    854  CG1 VAL    83      18.168  32.681  26.394  1.00  0.00           C  
ATOM    855  CG2 VAL    83      20.105  31.359  25.494  1.00  0.00           C  
ATOM    856  H   VAL    83      20.817  32.290  28.213  1.00  0.00           H  
ATOM    857  HA  VAL    83      18.235  30.803  28.369  1.00  0.00           H  
ATOM    858  HB  VAL    83      18.193  30.592  25.984  1.00  0.00           H  
ATOM    859 1HG1 VAL    83      18.812  33.483  26.767  1.00  0.00           H  
ATOM    860 2HG1 VAL    83      17.266  32.651  27.015  1.00  0.00           H  
ATOM    861 3HG1 VAL    83      17.860  32.943  25.377  1.00  0.00           H  
ATOM    862 1HG2 VAL    83      20.793  32.157  25.768  1.00  0.00           H  
ATOM    863 2HG2 VAL    83      19.798  31.541  24.459  1.00  0.00           H  
ATOM    864 3HG2 VAL    83      20.651  30.411  25.511  1.00  0.00           H  
ATOM    865  N   THR    84      20.658  29.219  28.935  1.00  0.00           N  
ATOM    866  CA  THR    84      21.127  27.888  29.321  1.00  0.00           C  
ATOM    867  C   THR    84      21.061  27.662  30.841  1.00  0.00           C  
ATOM    868  O   THR    84      20.830  26.550  31.319  1.00  0.00           O  
ATOM    869  CB  THR    84      22.574  27.618  28.867  1.00  0.00           C  
ATOM    870  OG1 THR    84      23.434  28.633  29.396  1.00  0.00           O  
ATOM    871  CG2 THR    84      22.707  27.515  27.350  1.00  0.00           C  
ATOM    872  H   THR    84      21.015  30.036  29.417  1.00  0.00           H  
ATOM    873  HA  THR    84      20.462  27.142  28.870  1.00  0.00           H  
ATOM    874  HB  THR    84      22.916  26.670  29.299  1.00  0.00           H  
ATOM    875 1HG2 THR    84      22.413  28.445  26.853  1.00  0.00           H  
ATOM    876 2HG2 THR    84      22.091  26.702  26.955  1.00  0.00           H  
ATOM    877 3HG2 THR    84      23.749  27.328  27.074  1.00  0.00           H  
ATOM    878  HG1 THR    84      23.672  29.249  28.655  1.00  0.00           H  
ATOM    879  N   GLY    85      21.475  28.716  31.630  1.00  0.00           N  
ATOM    880  CA  GLY    85      21.632  28.584  33.064  1.00  0.00           C  
ATOM    881  C   GLY    85      22.995  27.980  33.371  1.00  0.00           C  
ATOM    882  O   GLY    85      23.146  27.194  34.309  1.00  0.00           O  
ATOM    883  H   GLY    85      21.737  29.625  31.230  1.00  0.00           H  
ATOM    884 1HA  GLY    85      21.567  29.578  33.515  1.00  0.00           H  
ATOM    885 2HA  GLY    85      20.850  27.938  33.469  1.00  0.00           H  
ATOM    886  N   LYS    86      24.043  28.463  32.605  1.00  0.00           N  
ATOM    887  CA  LYS    86      25.395  27.952  32.769  1.00  0.00           C  
ATOM    888  C   LYS    86      26.450  29.066  32.655  1.00  0.00           C  
ATOM    889  O   LYS    86      26.337  30.049  31.925  1.00  0.00           O  
ATOM    890  CB  LYS    86      25.624  26.813  31.756  1.00  0.00           C  
ATOM    891  CG  LYS    86      25.438  25.458  32.444  1.00  0.00           C  
ATOM    892  CD  LYS    86      25.310  24.254  31.518  1.00  0.00           C  
ATOM    893  CE  LYS    86      25.075  22.945  32.272  1.00  0.00           C  
ATOM    894  NZ  LYS    86      25.997  22.749  33.407  1.00  0.00           N1+
ATOM    895  H   LYS    86      23.852  29.150  31.873  1.00  0.00           H  
ATOM    896  HA  LYS    86      25.478  27.565  33.792  1.00  0.00           H  
ATOM    897 1HB  LYS    86      24.928  26.894  30.914  1.00  0.00           H  
ATOM    898 2HB  LYS    86      26.630  26.877  31.331  1.00  0.00           H  
ATOM    899 1HG  LYS    86      26.310  25.317  33.086  1.00  0.00           H  
ATOM    900 2HG  LYS    86      24.549  25.481  33.081  1.00  0.00           H  
ATOM    901 1HD  LYS    86      26.198  24.150  30.889  1.00  0.00           H  
ATOM    902 2HD  LYS    86      24.471  24.411  30.829  1.00  0.00           H  
ATOM    903 1HE  LYS    86      25.208  22.089  31.602  1.00  0.00           H  
ATOM    904 2HE  LYS    86      24.070  22.904  32.691  1.00  0.00           H  
ATOM    905 1HZ  LYS    86      27.000  22.945  33.160  1.00  0.00           H  
ATOM    906 2HZ  LYS    86      25.952  21.814  33.822  1.00  0.00           H  
ATOM    907 3HZ  LYS    86      25.783  23.394  34.268  1.00  0.00           H  
ATOM    908  N   TYR    87      27.578  28.846  33.428  1.00  0.00           N  
ATOM    909  CA  TYR    87      28.740  29.747  33.447  1.00  0.00           C  
ATOM    910  C   TYR    87      29.516  29.540  32.131  1.00  0.00           C  
ATOM    911  O   TYR    87      29.479  28.489  31.489  1.00  0.00           O  
ATOM    912  CB  TYR    87      29.666  29.481  34.648  1.00  0.00           C  
ATOM    913  CG  TYR    87      29.135  30.066  35.940  1.00  0.00           C  
ATOM    914  CD1 TYR    87      28.290  29.323  36.777  1.00  0.00           C  
ATOM    915  CD2 TYR    87      29.454  31.388  36.292  1.00  0.00           C  
ATOM    916  CE1 TYR    87      27.761  29.901  37.936  1.00  0.00           C  
ATOM    917  CE2 TYR    87      28.917  31.969  37.445  1.00  0.00           C  
ATOM    918  CZ  TYR    87      28.061  31.224  38.251  1.00  0.00           C  
ATOM    919  OH  TYR    87      27.471  31.773  39.356  1.00  0.00           O  
ATOM    920  H   TYR    87      27.611  28.009  34.012  1.00  0.00           H  
ATOM    921  HA  TYR    87      28.362  30.777  33.457  1.00  0.00           H  
ATOM    922 1HB  TYR    87      29.830  28.402  34.776  1.00  0.00           H  
ATOM    923 2HB  TYR    87      30.663  29.903  34.465  1.00  0.00           H  
ATOM    924  HD1 TYR    87      28.013  28.300  36.521  1.00  0.00           H  
ATOM    925  HD2 TYR    87      30.114  31.980  35.661  1.00  0.00           H  
ATOM    926  HE1 TYR    87      27.087  29.332  38.573  1.00  0.00           H  
ATOM    927  HE2 TYR    87      29.161  33.001  37.682  1.00  0.00           H  
ATOM    928  HH  TYR    87      27.816  32.676  39.470  1.00  0.00           H  
ATOM    929  N   ILE    88      30.310  30.604  31.734  1.00  0.00           N  
ATOM    930  CA  ILE    88      30.717  30.850  30.328  1.00  0.00           C  
ATOM    931  C   ILE    88      31.758  29.819  29.776  1.00  0.00           C  
ATOM    932  O   ILE    88      32.188  29.846  28.620  1.00  0.00           O  
ATOM    933  CB  ILE    88      31.115  32.350  30.147  1.00  0.00           C  
ATOM    934  CG1 ILE    88      29.912  33.320  30.295  1.00  0.00           C  
ATOM    935  CG2 ILE    88      31.756  32.647  28.785  1.00  0.00           C  
ATOM    936  CD1 ILE    88      29.430  33.562  31.716  1.00  0.00           C  
ATOM    937  H   ILE    88      30.583  31.285  32.436  1.00  0.00           H  
ATOM    938  HA  ILE    88      29.819  30.654  29.734  1.00  0.00           H  
ATOM    939  HB  ILE    88      31.855  32.611  30.914  1.00  0.00           H  
ATOM    940 1HG1 ILE    88      30.193  34.303  29.895  1.00  0.00           H  
ATOM    941 2HG1 ILE    88      29.075  32.968  29.682  1.00  0.00           H  
ATOM    942 1HG2 ILE    88      31.120  32.308  27.962  1.00  0.00           H  
ATOM    943 2HG2 ILE    88      32.731  32.169  28.698  1.00  0.00           H  
ATOM    944 3HG2 ILE    88      31.937  33.720  28.655  1.00  0.00           H  
ATOM    945 1HD1 ILE    88      30.262  33.785  32.389  1.00  0.00           H  
ATOM    946 2HD1 ILE    88      28.882  32.707  32.113  1.00  0.00           H  
ATOM    947 3HD1 ILE    88      28.744  34.415  31.732  1.00  0.00           H  
ATOM    948  N   GLU    89      32.094  28.808  30.657  1.00  0.00           N  
ATOM    949  CA  GLU    89      32.889  27.653  30.254  1.00  0.00           C  
ATOM    950  C   GLU    89      31.958  26.579  29.641  1.00  0.00           C  
ATOM    951  O   GLU    89      32.364  25.751  28.824  1.00  0.00           O  
ATOM    952  CB  GLU    89      33.583  27.003  31.464  1.00  0.00           C  
ATOM    953  CG  GLU    89      34.447  27.932  32.307  1.00  0.00           C  
ATOM    954  CD  GLU    89      35.722  28.482  31.679  1.00  0.00           C  
ATOM    955  OE1 GLU    89      35.924  28.221  30.458  1.00  0.00           O  
ATOM    956  OE2 GLU    89      36.457  29.127  32.500  1.00  0.00           O1-
ATOM    957  H   GLU    89      31.751  28.861  31.610  1.00  0.00           H  
ATOM    958  HA  GLU    89      33.600  27.958  29.480  1.00  0.00           H  
ATOM    959 1HB  GLU    89      32.822  26.572  32.129  1.00  0.00           H  
ATOM    960 2HB  GLU    89      34.187  26.154  31.118  1.00  0.00           H  
ATOM    961 1HG  GLU    89      34.760  27.372  33.199  1.00  0.00           H  
ATOM    962 2HG  GLU    89      33.850  28.773  32.674  1.00  0.00           H  
ATOM    963  N   ASN    90      30.720  26.481  30.250  1.00  0.00           N  
ATOM    964  CA  ASN    90      29.930  25.259  30.238  1.00  0.00           C  
ATOM    965  C   ASN    90      29.128  25.098  28.949  1.00  0.00           C  
ATOM    966  O   ASN    90      28.695  23.995  28.615  1.00  0.00           O  
ATOM    967  CB  ASN    90      28.998  25.226  31.447  1.00  0.00           C  
ATOM    968  CG  ASN    90      29.222  24.045  32.358  1.00  0.00           C  
ATOM    969  OD1 ASN    90      28.331  23.235  32.619  1.00  0.00           O  
ATOM    970  ND2 ASN    90      30.461  23.986  32.930  1.00  0.00           N  
ATOM    971  H   ASN    90      30.365  27.312  30.743  1.00  0.00           H  
ATOM    972  HA  ASN    90      30.638  24.420  30.254  1.00  0.00           H  
ATOM    973 1HB  ASN    90      27.965  25.186  31.112  1.00  0.00           H  
ATOM    974 2HB  ASN    90      29.093  26.116  32.078  1.00  0.00           H  
ATOM    975 1HD2 ASN    90      30.666  23.234  33.579  1.00  0.00           H  
ATOM    976 2HD2 ASN    90      31.194  24.657  32.726  1.00  0.00           H  
ATOM    977  N   HIS    91      28.824  26.252  28.253  1.00  0.00           N  
ATOM    978  CA  HIS    91      28.135  26.165  26.966  1.00  0.00           C  
ATOM    979  C   HIS    91      29.113  25.817  25.814  1.00  0.00           C  
ATOM    980  O   HIS    91      28.691  25.384  24.737  1.00  0.00           O  
ATOM    981  CB  HIS    91      27.194  27.328  26.618  1.00  0.00           C  
ATOM    982  CG  HIS    91      27.453  28.637  27.279  1.00  0.00           C  
ATOM    983  ND1 HIS    91      28.213  29.607  26.672  1.00  0.00           N  
ATOM    984  CD2 HIS    91      26.935  29.115  28.465  1.00  0.00           C  
ATOM    985  CE1 HIS    91      28.110  30.665  27.444  1.00  0.00           C  
ATOM    986  NE2 HIS    91      27.333  30.421  28.538  1.00  0.00           N  
ATOM    987  H   HIS    91      29.092  27.152  28.645  1.00  0.00           H  
ATOM    988  HA  HIS    91      27.495  25.273  27.013  1.00  0.00           H  
ATOM    989 1HB  HIS    91      26.177  27.025  26.901  1.00  0.00           H  
ATOM    990 2HB  HIS    91      27.157  27.479  25.532  1.00  0.00           H  
ATOM    991  HD2 HIS    91      26.277  28.680  29.205  1.00  0.00           H  
ATOM    992  HE2 HIS    91      27.097  31.096  29.258  1.00  0.00           H  
ATOM    993  HE1 HIS    91      28.559  31.632  27.266  1.00  0.00           H  
ATOM    994  N   GLY    92      30.456  25.997  26.105  1.00  0.00           N  
ATOM    995  CA  GLY    92      31.523  25.668  25.172  1.00  0.00           C  
ATOM    996  C   GLY    92      32.140  26.831  24.392  1.00  0.00           C  
ATOM    997  O   GLY    92      33.104  26.658  23.643  1.00  0.00           O  
ATOM    998  H   GLY    92      30.712  26.322  27.034  1.00  0.00           H  
ATOM    999 1HA  GLY    92      32.322  25.205  25.761  1.00  0.00           H  
ATOM   1000 2HA  GLY    92      31.157  24.937  24.443  1.00  0.00           H  
ATOM   1001  N   VAL    93      31.563  28.070  24.580  1.00  0.00           N  
ATOM   1002  CA  VAL    93      31.973  29.231  23.789  1.00  0.00           C  
ATOM   1003  C   VAL    93      33.301  29.807  24.285  1.00  0.00           C  
ATOM   1004  O   VAL    93      33.958  30.591  23.594  1.00  0.00           O  
ATOM   1005  CB  VAL    93      30.870  30.316  23.762  1.00  0.00           C  
ATOM   1006  CG1 VAL    93      31.117  31.345  22.654  1.00  0.00           C  
ATOM   1007  CG2 VAL    93      30.703  31.056  25.091  1.00  0.00           C  
ATOM   1008  H   VAL    93      30.798  28.150  25.247  1.00  0.00           H  
ATOM   1009  HA  VAL    93      32.150  28.865  22.770  1.00  0.00           H  
ATOM   1010  HB  VAL    93      29.919  29.815  23.539  1.00  0.00           H  
ATOM   1011 1HG1 VAL    93      31.929  32.033  22.906  1.00  0.00           H  
ATOM   1012 2HG1 VAL    93      30.218  31.949  22.487  1.00  0.00           H  
ATOM   1013 3HG1 VAL    93      31.379  30.854  21.713  1.00  0.00           H  
ATOM   1014 1HG2 VAL    93      31.543  31.726  25.295  1.00  0.00           H  
ATOM   1015 2HG2 VAL    93      30.625  30.359  25.928  1.00  0.00           H  
ATOM   1016 3HG2 VAL    93      29.799  31.673  25.068  1.00  0.00           H  
ATOM   1017  N   VAL    94      33.578  29.590  25.613  1.00  0.00           N  
ATOM   1018  CA  VAL    94      34.753  30.061  26.339  1.00  0.00           C  
ATOM   1019  C   VAL    94      34.726  31.584  26.607  1.00  0.00           C  
ATOM   1020  O   VAL    94      35.064  32.034  27.706  1.00  0.00           O  
ATOM   1021  CB  VAL    94      36.110  29.496  25.860  1.00  0.00           C  
ATOM   1022  CG1 VAL    94      36.082  27.964  25.825  1.00  0.00           C  
ATOM   1023  CG2 VAL    94      36.654  30.027  24.538  1.00  0.00           C  
ATOM   1024  H   VAL    94      32.895  29.068  26.156  1.00  0.00           H  
ATOM   1025  HA  VAL    94      34.598  29.632  27.341  1.00  0.00           H  
ATOM   1026  HB  VAL    94      36.848  29.786  26.611  1.00  0.00           H  
ATOM   1027 1HG1 VAL    94      35.453  27.591  25.010  1.00  0.00           H  
ATOM   1028 2HG1 VAL    94      35.694  27.559  26.763  1.00  0.00           H  
ATOM   1029 3HG1 VAL    94      37.087  27.558  25.678  1.00  0.00           H  
ATOM   1030 1HG2 VAL    94      36.134  29.595  23.681  1.00  0.00           H  
ATOM   1031 2HG2 VAL    94      37.709  29.753  24.432  1.00  0.00           H  
ATOM   1032 3HG2 VAL    94      36.600  31.115  24.477  1.00  0.00           H  
ATOM   1033  N   HIS    95      34.372  32.362  25.532  1.00  0.00           N  
ATOM   1034  CA  HIS    95      34.105  33.796  25.494  1.00  0.00           C  
ATOM   1035  C   HIS    95      34.069  34.232  24.016  1.00  0.00           C  
ATOM   1036  O   HIS    95      33.066  34.722  23.499  1.00  0.00           O  
ATOM   1037  CB  HIS    95      35.005  34.704  26.336  1.00  0.00           C  
ATOM   1038  CG  HIS    95      36.483  34.576  26.185  1.00  0.00           C  
ATOM   1039  ND1 HIS    95      37.067  33.672  25.324  1.00  0.00           N  
ATOM   1040  CD2 HIS    95      37.454  35.307  26.838  1.00  0.00           C  
ATOM   1041  CE1 HIS    95      38.364  33.844  25.476  1.00  0.00           C  
ATOM   1042  NE2 HIS    95      38.650  34.836  26.373  1.00  0.00           N  
ATOM   1043  H   HIS    95      34.256  31.846  24.652  1.00  0.00           H  
ATOM   1044  HA  HIS    95      33.078  33.905  25.868  1.00  0.00           H  
ATOM   1045 1HB  HIS    95      34.761  34.543  27.391  1.00  0.00           H  
ATOM   1046 2HB  HIS    95      34.738  35.746  26.115  1.00  0.00           H  
ATOM   1047  HD2 HIS    95      37.402  36.099  27.571  1.00  0.00           H  
ATOM   1048  HE2 HIS    95      39.576  35.165  26.646  1.00  0.00           H  
ATOM   1049  HE1 HIS    95      39.142  33.296  24.966  1.00  0.00           H  
ATOM   1050  N   ASN    96      35.270  34.069  23.344  1.00  0.00           N  
ATOM   1051  CA  ASN    96      35.505  34.503  21.951  1.00  0.00           C  
ATOM   1052  C   ASN    96      36.891  33.947  21.544  1.00  0.00           C  
ATOM   1053  O   ASN    96      37.924  34.515  21.905  1.00  0.00           O  
ATOM   1054  CB  ASN    96      35.571  36.042  21.913  1.00  0.00           C  
ATOM   1055  CG  ASN    96      34.664  36.723  20.915  1.00  0.00           C  
ATOM   1056  OD1 ASN    96      34.227  36.235  19.879  1.00  0.00           O  
ATOM   1057  ND2 ASN    96      34.432  38.039  21.240  1.00  0.00           N  
ATOM   1058  H   ASN    96      36.051  33.660  23.884  1.00  0.00           H  
ATOM   1059  HA  ASN    96      34.713  34.092  21.317  1.00  0.00           H  
ATOM   1060 1HB  ASN    96      36.573  36.404  21.656  1.00  0.00           H  
ATOM   1061 2HB  ASN    96      35.346  36.458  22.904  1.00  0.00           H  
ATOM   1062 1HD2 ASN    96      33.847  38.609  20.642  1.00  0.00           H  
ATOM   1063 2HD2 ASN    96      34.836  38.491  22.057  1.00  0.00           H  
ATOM   1064  N   MET    97      36.930  32.761  20.830  1.00  0.00           N  
ATOM   1065  CA  MET    97      38.216  32.182  20.366  1.00  0.00           C  
ATOM   1066  C   MET    97      38.013  31.399  19.047  1.00  0.00           C  
ATOM   1067  O   MET    97      36.903  31.282  18.533  1.00  0.00           O  
ATOM   1068  CB  MET    97      38.814  31.274  21.464  1.00  0.00           C  
ATOM   1069  CG  MET    97      39.924  31.935  22.286  1.00  0.00           C  
ATOM   1070  SD  MET    97      41.448  32.139  21.315  1.00  0.00           S  
ATOM   1071  CE  MET    97      42.311  33.294  22.411  1.00  0.00           C  
ATOM   1072  H   MET    97      36.079  32.250  20.596  1.00  0.00           H  
ATOM   1073  HA  MET    97      38.885  33.017  20.124  1.00  0.00           H  
ATOM   1074 1HB  MET    97      39.190  30.329  21.052  1.00  0.00           H  
ATOM   1075 2HB  MET    97      38.017  30.986  22.159  1.00  0.00           H  
ATOM   1076 1HG  MET    97      40.159  31.303  23.148  1.00  0.00           H  
ATOM   1077 2HG  MET    97      39.598  32.905  22.663  1.00  0.00           H  
ATOM   1078 1HE  MET    97      43.254  33.593  21.948  1.00  0.00           H  
ATOM   1079 2HE  MET    97      42.528  32.814  23.369  1.00  0.00           H  
ATOM   1080 3HE  MET    97      41.709  34.192  22.575  1.00  0.00           H  
ATOM   1081  N   TYR    98      39.167  30.867  18.488  1.00  0.00           N  
ATOM   1082  CA  TYR    98      39.187  30.035  17.277  1.00  0.00           C  
ATOM   1083  C   TYR    98      40.269  28.955  17.454  1.00  0.00           C  
ATOM   1084  O   TYR    98      41.304  29.173  18.087  1.00  0.00           O  
ATOM   1085  CB  TYR    98      39.369  30.843  15.983  1.00  0.00           C  
ATOM   1086  CG  TYR    98      40.618  31.688  15.821  1.00  0.00           C  
ATOM   1087  CD1 TYR    98      40.783  32.895  16.519  1.00  0.00           C  
ATOM   1088  CD2 TYR    98      41.599  31.324  14.886  1.00  0.00           C  
ATOM   1089  CE1 TYR    98      41.884  33.728  16.272  1.00  0.00           C  
ATOM   1090  CE2 TYR    98      42.692  32.161  14.631  1.00  0.00           C  
ATOM   1091  CZ  TYR    98      42.829  33.360  15.324  1.00  0.00           C  
ATOM   1092  OH  TYR    98      43.882  34.170  15.006  1.00  0.00           O  
ATOM   1093  H   TYR    98      40.068  31.031  18.941  1.00  0.00           H  
ATOM   1094  HA  TYR    98      38.218  29.527  17.217  1.00  0.00           H  
ATOM   1095 1HB  TYR    98      39.319  30.144  15.138  1.00  0.00           H  
ATOM   1096 2HB  TYR    98      38.507  31.513  15.859  1.00  0.00           H  
ATOM   1097  HD1 TYR    98      40.040  33.217  17.244  1.00  0.00           H  
ATOM   1098  HD2 TYR    98      41.517  30.390  14.332  1.00  0.00           H  
ATOM   1099  HE1 TYR    98      41.983  34.671  16.801  1.00  0.00           H  
ATOM   1100  HE2 TYR    98      43.439  31.875  13.896  1.00  0.00           H  
ATOM   1101  HH  TYR    98      44.222  34.709  15.809  1.00  0.00           H  
ATOM   1102  N   TYR    99      39.999  27.716  16.887  1.00  0.00           N  
ATOM   1103  CA  TYR    99      40.907  26.589  17.148  1.00  0.00           C  
ATOM   1104  C   TYR    99      40.570  25.471  16.152  1.00  0.00           C  
ATOM   1105  O   TYR    99      39.466  24.921  16.139  1.00  0.00           O  
ATOM   1106  CB  TYR    99      40.703  26.085  18.587  1.00  0.00           C  
ATOM   1107  CG  TYR    99      41.850  25.251  19.100  1.00  0.00           C  
ATOM   1108  CD1 TYR    99      42.870  25.848  19.854  1.00  0.00           C  
ATOM   1109  CD2 TYR    99      41.915  23.877  18.833  1.00  0.00           C  
ATOM   1110  CE1 TYR    99      43.933  25.083  20.335  1.00  0.00           C  
ATOM   1111  CE2 TYR    99      42.984  23.114  19.303  1.00  0.00           C  
ATOM   1112  CZ  TYR    99      43.989  23.726  20.043  1.00  0.00           C  
ATOM   1113  OH  TYR    99      45.062  23.017  20.495  1.00  0.00           O  
ATOM   1114  H   TYR    99      39.172  27.570  16.297  1.00  0.00           H  
ATOM   1115  HA  TYR    99      41.934  26.943  16.997  1.00  0.00           H  
ATOM   1116 1HB  TYR    99      40.561  26.925  19.280  1.00  0.00           H  
ATOM   1117 2HB  TYR    99      39.774  25.510  18.663  1.00  0.00           H  
ATOM   1118  HD1 TYR    99      42.860  26.919  20.053  1.00  0.00           H  
ATOM   1119  HD2 TYR    99      41.131  23.386  18.261  1.00  0.00           H  
ATOM   1120  HE1 TYR    99      44.731  25.555  20.903  1.00  0.00           H  
ATOM   1121  HE2 TYR    99      43.017  22.051  19.084  1.00  0.00           H  
ATOM   1122  HH  TYR    99      45.104  22.170  20.013  1.00  0.00           H  
ATOM   1123  N   ASN   100      41.585  25.166  15.258  1.00  0.00           N  
ATOM   1124  CA  ASN   100      41.356  24.507  13.966  1.00  0.00           C  
ATOM   1125  C   ASN   100      40.626  23.162  14.013  1.00  0.00           C  
ATOM   1126  O   ASN   100      40.017  22.731  13.035  1.00  0.00           O  
ATOM   1127  CB  ASN   100      42.670  24.271  13.209  1.00  0.00           C  
ATOM   1128  CG  ASN   100      43.297  25.566  12.750  1.00  0.00           C  
ATOM   1129  OD1 ASN   100      43.305  26.586  13.432  1.00  0.00           O  
ATOM   1130  ND2 ASN   100      43.905  25.506  11.528  1.00  0.00           N  
ATOM   1131  H   ASN   100      42.525  25.519  15.442  1.00  0.00           H  
ATOM   1132  HA  ASN   100      40.709  25.190  13.400  1.00  0.00           H  
ATOM   1133 1HB  ASN   100      42.498  23.629  12.337  1.00  0.00           H  
ATOM   1134 2HB  ASN   100      43.400  23.757  13.847  1.00  0.00           H  
ATOM   1135 1HD2 ASN   100      44.397  26.329  11.194  1.00  0.00           H  
ATOM   1136 2HD2 ASN   100      43.904  24.685  10.932  1.00  0.00           H  
ATOM   1137  N   THR   101      40.771  22.435  15.168  1.00  0.00           N  
ATOM   1138  CA  THR   101      40.135  21.131  15.382  1.00  0.00           C  
ATOM   1139  C   THR   101      38.620  21.298  15.560  1.00  0.00           C  
ATOM   1140  O   THR   101      37.840  20.349  15.497  1.00  0.00           O  
ATOM   1141  CB  THR   101      40.689  20.472  16.663  1.00  0.00           C  
ATOM   1142  OG1 THR   101      42.013  20.952  16.930  1.00  0.00           O  
ATOM   1143  CG2 THR   101      40.713  18.951  16.573  1.00  0.00           C  
ATOM   1144  H   THR   101      41.363  22.791  15.914  1.00  0.00           H  
ATOM   1145  HA  THR   101      40.318  20.523  14.489  1.00  0.00           H  
ATOM   1146  HB  THR   101      40.087  20.762  17.532  1.00  0.00           H  
ATOM   1147 1HG2 THR   101      41.348  18.617  15.745  1.00  0.00           H  
ATOM   1148 2HG2 THR   101      39.710  18.540  16.432  1.00  0.00           H  
ATOM   1149 3HG2 THR   101      41.140  18.524  17.487  1.00  0.00           H  
ATOM   1150  HG1 THR   101      42.623  20.502  16.318  1.00  0.00           H  
ATOM   1151  N   THR   102      38.220  22.567  15.936  1.00  0.00           N  
ATOM   1152  CA  THR   102      36.843  22.887  16.295  1.00  0.00           C  
ATOM   1153  C   THR   102      36.371  24.172  15.591  1.00  0.00           C  
ATOM   1154  O   THR   102      35.436  24.843  16.020  1.00  0.00           O  
ATOM   1155  CB  THR   102      36.643  22.965  17.831  1.00  0.00           C  
ATOM   1156  OG1 THR   102      37.696  23.698  18.492  1.00  0.00           O  
ATOM   1157  CG2 THR   102      36.597  21.583  18.474  1.00  0.00           C  
ATOM   1158  H   THR   102      38.914  23.328  15.966  1.00  0.00           H  
ATOM   1159  HA  THR   102      36.184  22.104  15.896  1.00  0.00           H  
ATOM   1160  HB  THR   102      35.705  23.478  18.069  1.00  0.00           H  
ATOM   1161 1HG2 THR   102      37.556  21.064  18.371  1.00  0.00           H  
ATOM   1162 2HG2 THR   102      35.808  20.964  18.036  1.00  0.00           H  
ATOM   1163 3HG2 THR   102      36.410  21.673  19.550  1.00  0.00           H  
ATOM   1164  HG1 THR   102      38.012  24.362  17.837  1.00  0.00           H  
ATOM   1165  N   SER   103      36.946  24.418  14.365  1.00  0.00           N  
ATOM   1166  CA  SER   103      36.533  25.492  13.447  1.00  0.00           C  
ATOM   1167  C   SER   103      36.904  26.930  13.948  1.00  0.00           C  
ATOM   1168  O   SER   103      37.610  27.157  14.933  1.00  0.00           O  
ATOM   1169  CB  SER   103      35.050  25.347  13.027  1.00  0.00           C  
ATOM   1170  OG  SER   103      34.809  24.182  12.212  1.00  0.00           O  
ATOM   1171  H   SER   103      37.706  23.805  14.079  1.00  0.00           H  
ATOM   1172  HA  SER   103      37.152  25.332  12.554  1.00  0.00           H  
ATOM   1173 1HB  SER   103      34.696  26.194  12.436  1.00  0.00           H  
ATOM   1174 2HB  SER   103      34.386  25.279  13.892  1.00  0.00           H  
ATOM   1175  HG  SER   103      35.401  24.248  11.432  1.00  0.00           H  
ATOM   1176  N   LYS   104      36.441  27.949  13.115  1.00  0.00           N  
ATOM   1177  CA  LYS   104      36.682  29.384  13.337  1.00  0.00           C  
ATOM   1178  C   LYS   104      35.323  30.118  13.381  1.00  0.00           C  
ATOM   1179  O   LYS   104      34.483  30.035  12.483  1.00  0.00           O  
ATOM   1180  CB  LYS   104      37.524  29.953  12.179  1.00  0.00           C  
ATOM   1181  CG  LYS   104      37.819  31.458  12.299  1.00  0.00           C  
ATOM   1182  CD  LYS   104      38.523  31.985  11.043  1.00  0.00           C  
ATOM   1183  CE  LYS   104      38.911  33.459  11.114  1.00  0.00           C  
ATOM   1184  NZ  LYS   104      37.715  34.324  11.251  1.00  0.00           N1+
ATOM   1185  H   LYS   104      35.889  27.742  12.290  1.00  0.00           H  
ATOM   1186  HA  LYS   104      37.211  29.512  14.285  1.00  0.00           H  
ATOM   1187 1HB  LYS   104      38.472  29.404  12.120  1.00  0.00           H  
ATOM   1188 2HB  LYS   104      37.003  29.769  11.229  1.00  0.00           H  
ATOM   1189 1HG  LYS   104      36.886  32.012  12.440  1.00  0.00           H  
ATOM   1190 2HG  LYS   104      38.443  31.640  13.180  1.00  0.00           H  
ATOM   1191 1HD  LYS   104      37.878  31.822  10.170  1.00  0.00           H  
ATOM   1192 2HD  LYS   104      39.435  31.399  10.874  1.00  0.00           H  
ATOM   1193 1HE  LYS   104      39.415  33.768  10.193  1.00  0.00           H  
ATOM   1194 2HE  LYS   104      39.560  33.671  11.969  1.00  0.00           H  
ATOM   1195 1HZ  LYS   104      36.993  34.123  10.542  1.00  0.00           H  
ATOM   1196 2HZ  LYS   104      37.977  35.314  11.138  1.00  0.00           H  
ATOM   1197 3HZ  LYS   104      37.293  34.241  12.185  1.00  0.00           H  
ATOM   1198  N   VAL   105      35.185  30.939  14.480  1.00  0.00           N  
ATOM   1199  CA  VAL   105      34.035  31.812  14.723  1.00  0.00           C  
ATOM   1200  C   VAL   105      34.608  33.001  15.500  1.00  0.00           C  
ATOM   1201  O   VAL   105      35.610  32.887  16.208  1.00  0.00           O  
ATOM   1202  CB  VAL   105      32.898  31.083  15.467  1.00  0.00           C  
ATOM   1203  CG1 VAL   105      31.588  31.874  15.419  1.00  0.00           C  
ATOM   1204  CG2 VAL   105      33.242  30.755  16.921  1.00  0.00           C  
ATOM   1205  H   VAL   105      35.914  30.983  15.195  1.00  0.00           H  
ATOM   1206  HA  VAL   105      33.677  32.164  13.748  1.00  0.00           H  
ATOM   1207  HB  VAL   105      32.715  30.131  14.950  1.00  0.00           H  
ATOM   1208 1HG1 VAL   105      31.640  32.791  16.013  1.00  0.00           H  
ATOM   1209 2HG1 VAL   105      30.760  31.277  15.815  1.00  0.00           H  
ATOM   1210 3HG1 VAL   105      31.342  32.144  14.389  1.00  0.00           H  
ATOM   1211 1HG2 VAL   105      33.384  31.658  17.523  1.00  0.00           H  
ATOM   1212 2HG2 VAL   105      34.156  30.156  16.984  1.00  0.00           H  
ATOM   1213 3HG2 VAL   105      32.428  30.187  17.380  1.00  0.00           H  
ATOM   1214  N   LYS   106      33.897  34.175  15.383  1.00  0.00           N  
ATOM   1215  CA  LYS   106      34.226  35.336  16.206  1.00  0.00           C  
ATOM   1216  C   LYS   106      33.044  36.300  16.044  1.00  0.00           C  
ATOM   1217  O   LYS   106      32.552  36.573  14.948  1.00  0.00           O  
ATOM   1218  CB  LYS   106      35.548  36.003  15.780  1.00  0.00           C  
ATOM   1219  CG  LYS   106      36.243  36.709  16.953  1.00  0.00           C  
ATOM   1220  CD  LYS   106      37.596  37.314  16.548  1.00  0.00           C  
ATOM   1221  CE  LYS   106      38.162  38.165  17.677  1.00  0.00           C  
ATOM   1222  NZ  LYS   106      39.478  38.707  17.316  1.00  0.00           N1+
ATOM   1223  H   LYS   106      33.113  34.252  14.736  1.00  0.00           H  
ATOM   1224  HA  LYS   106      34.285  34.982  17.242  1.00  0.00           H  
ATOM   1225 1HB  LYS   106      36.242  35.258  15.372  1.00  0.00           H  
ATOM   1226 2HB  LYS   106      35.369  36.725  14.974  1.00  0.00           H  
ATOM   1227 1HG  LYS   106      35.590  37.494  17.348  1.00  0.00           H  
ATOM   1228 2HG  LYS   106      36.406  35.992  17.767  1.00  0.00           H  
ATOM   1229 1HD  LYS   106      37.470  37.933  15.651  1.00  0.00           H  
ATOM   1230 2HD  LYS   106      38.296  36.510  16.291  1.00  0.00           H  
ATOM   1231 1HE  LYS   106      38.292  37.595  18.602  1.00  0.00           H  
ATOM   1232 2HE  LYS   106      37.510  39.022  17.876  1.00  0.00           H  
ATOM   1233 1HZ  LYS   106      40.314  38.124  17.584  1.00  0.00           H  
ATOM   1234 2HZ  LYS   106      39.655  39.602  17.906  1.00  0.00           H  
ATOM   1235 3HZ  LYS   106      39.611  39.084  16.369  1.00  0.00           H  
ATOM   1236  N   LEU   107      32.584  36.857  17.217  1.00  0.00           N  
ATOM   1237  CA  LEU   107      31.353  37.652  17.269  1.00  0.00           C  
ATOM   1238  C   LEU   107      31.227  38.831  16.277  1.00  0.00           C  
ATOM   1239  O   LEU   107      30.109  39.131  15.838  1.00  0.00           O  
ATOM   1240  CB  LEU   107      31.109  38.184  18.696  1.00  0.00           C  
ATOM   1241  CG  LEU   107      30.283  37.210  19.555  1.00  0.00           C  
ATOM   1242  CD1 LEU   107      30.447  37.538  21.040  1.00  0.00           C  
ATOM   1243  CD2 LEU   107      28.802  37.274  19.172  1.00  0.00           C  
ATOM   1244  H   LEU   107      33.077  36.665  18.095  1.00  0.00           H  
ATOM   1245  HA  LEU   107      30.560  36.953  16.975  1.00  0.00           H  
ATOM   1246 1HB  LEU   107      32.073  38.377  19.183  1.00  0.00           H  
ATOM   1247 2HB  LEU   107      30.591  39.152  18.668  1.00  0.00           H  
ATOM   1248  HG  LEU   107      30.647  36.187  19.395  1.00  0.00           H  
ATOM   1249 1HD1 LEU   107      30.088  38.546  21.270  1.00  0.00           H  
ATOM   1250 2HD1 LEU   107      31.497  37.475  21.341  1.00  0.00           H  
ATOM   1251 3HD1 LEU   107      29.888  36.826  21.654  1.00  0.00           H  
ATOM   1252 1HD2 LEU   107      28.386  38.269  19.364  1.00  0.00           H  
ATOM   1253 2HD2 LEU   107      28.223  36.545  19.749  1.00  0.00           H  
ATOM   1254 3HD2 LEU   107      28.645  37.056  18.112  1.00  0.00           H  
ATOM   1255  N   PRO   108      32.327  39.602  15.969  1.00  0.00           N  
ATOM   1256  CA  PRO   108      32.238  40.656  14.947  1.00  0.00           C  
ATOM   1257  C   PRO   108      32.132  40.141  13.493  1.00  0.00           C  
ATOM   1258  O   PRO   108      31.910  40.901  12.548  1.00  0.00           O  
ATOM   1259  CB  PRO   108      33.553  41.439  15.091  1.00  0.00           C  
ATOM   1260  CG  PRO   108      34.102  41.024  16.450  1.00  0.00           C  
ATOM   1261  CD  PRO   108      33.641  39.584  16.584  1.00  0.00           C  
ATOM   1262  HA  PRO   108      31.365  41.282  15.161  1.00  0.00           H  
ATOM   1263 1HB  PRO   108      34.271  41.168  14.306  1.00  0.00           H  
ATOM   1264 2HB  PRO   108      33.392  42.520  15.028  1.00  0.00           H  
ATOM   1265 1HG  PRO   108      33.646  41.640  17.234  1.00  0.00           H  
ATOM   1266 2HG  PRO   108      35.189  41.128  16.519  1.00  0.00           H  
ATOM   1267 1HD  PRO   108      33.614  39.255  17.623  1.00  0.00           H  
ATOM   1268 2HD  PRO   108      34.279  38.920  15.993  1.00  0.00           H  
ATOM   1269  N   TYR   109      32.400  38.803  13.307  1.00  0.00           N  
ATOM   1270  CA  TYR   109      32.541  38.183  11.988  1.00  0.00           C  
ATOM   1271  C   TYR   109      31.147  37.654  11.601  1.00  0.00           C  
ATOM   1272  O   TYR   109      30.793  36.491  11.799  1.00  0.00           O  
ATOM   1273  CB  TYR   109      33.592  37.063  12.082  1.00  0.00           C  
ATOM   1274  CG  TYR   109      34.131  36.533  10.777  1.00  0.00           C  
ATOM   1275  CD1 TYR   109      33.993  35.172  10.464  1.00  0.00           C  
ATOM   1276  CD2 TYR   109      34.840  37.367   9.900  1.00  0.00           C  
ATOM   1277  CE1 TYR   109      34.551  34.656   9.295  1.00  0.00           C  
ATOM   1278  CE2 TYR   109      35.391  36.854   8.725  1.00  0.00           C  
ATOM   1279  CZ  TYR   109      35.244  35.502   8.435  1.00  0.00           C  
ATOM   1280  OH  TYR   109      35.785  34.963   7.306  1.00  0.00           O  
ATOM   1281  H   TYR   109      32.471  38.194  14.129  1.00  0.00           H  
ATOM   1282  HA  TYR   109      32.847  38.950  11.267  1.00  0.00           H  
ATOM   1283 1HB  TYR   109      34.456  37.421  12.659  1.00  0.00           H  
ATOM   1284 2HB  TYR   109      33.191  36.220  12.656  1.00  0.00           H  
ATOM   1285  HD1 TYR   109      33.440  34.506  11.127  1.00  0.00           H  
ATOM   1286  HD2 TYR   109      34.977  38.423  10.130  1.00  0.00           H  
ATOM   1287  HE1 TYR   109      34.430  33.605   9.049  1.00  0.00           H  
ATOM   1288  HE2 TYR   109      35.933  37.517   8.055  1.00  0.00           H  
ATOM   1289  HH  TYR   109      35.992  35.685   6.687  1.00  0.00           H  
ATOM   1290  N   HIS   110      30.302  38.593  11.029  1.00  0.00           N  
ATOM   1291  CA  HIS   110      28.872  38.347  10.718  1.00  0.00           C  
ATOM   1292  C   HIS   110      28.645  37.283   9.590  1.00  0.00           C  
ATOM   1293  O   HIS   110      27.737  37.397   8.760  1.00  0.00           O  
ATOM   1294  CB  HIS   110      28.210  39.703  10.382  1.00  0.00           C  
ATOM   1295  CG  HIS   110      26.723  39.717  10.363  1.00  0.00           C  
ATOM   1296  ND1 HIS   110      25.975  38.829   9.604  1.00  0.00           N1+
ATOM   1297  CD2 HIS   110      25.791  40.553  10.934  1.00  0.00           C  
ATOM   1298  CE1 HIS   110      24.668  39.050   9.743  1.00  0.00           C  
ATOM   1299  NE2 HIS   110      24.544  40.106  10.554  1.00  0.00           N  
ATOM   1300  H   HIS   110      30.688  39.523  10.859  1.00  0.00           H  
ATOM   1301  HA  HIS   110      28.429  37.923  11.624  1.00  0.00           H  
ATOM   1302 1HB  HIS   110      28.556  40.054   9.402  1.00  0.00           H  
ATOM   1303 2HB  HIS   110      28.530  40.455  11.116  1.00  0.00           H  
ATOM   1304  HD1 HIS   110      26.428  38.083   9.036  1.00  0.00           H  
ATOM   1305  HD2 HIS   110      25.840  41.419  11.568  1.00  0.00           H  
ATOM   1306  HE2 HIS   110      23.657  40.521  10.838  1.00  0.00           H  
ATOM   1307  HE1 HIS   110      23.868  38.487   9.287  1.00  0.00           H  
ATOM   1308  N   ALA   111      29.391  36.127   9.719  1.00  0.00           N  
ATOM   1309  CA  ALA   111      29.445  35.031   8.753  1.00  0.00           C  
ATOM   1310  C   ALA   111      29.169  33.680   9.442  1.00  0.00           C  
ATOM   1311  O   ALA   111      28.007  33.311   9.647  1.00  0.00           O  
ATOM   1312  CB  ALA   111      30.752  35.066   7.974  1.00  0.00           C  
ATOM   1313  H   ALA   111      29.955  36.035  10.575  1.00  0.00           H  
ATOM   1314  HA  ALA   111      28.632  35.171   8.030  1.00  0.00           H  
ATOM   1315 1HB  ALA   111      31.617  35.057   8.642  1.00  0.00           H  
ATOM   1316 2HB  ALA   111      30.819  35.980   7.374  1.00  0.00           H  
ATOM   1317 3HB  ALA   111      30.833  34.207   7.300  1.00  0.00           H  
ATOM   1318  N   THR   112      30.228  32.961   9.960  1.00  0.00           N  
ATOM   1319  CA  THR   112      30.102  31.589  10.510  1.00  0.00           C  
ATOM   1320  C   THR   112      29.401  31.513  11.891  1.00  0.00           C  
ATOM   1321  O   THR   112      29.688  30.696  12.764  1.00  0.00           O  
ATOM   1322  CB  THR   112      31.471  30.862  10.568  1.00  0.00           C  
ATOM   1323  OG1 THR   112      32.455  31.678  11.219  1.00  0.00           O  
ATOM   1324  CG2 THR   112      31.997  30.534   9.175  1.00  0.00           C  
ATOM   1325  H   THR   112      31.161  33.360   9.980  1.00  0.00           H  
ATOM   1326  HA  THR   112      29.438  31.040   9.829  1.00  0.00           H  
ATOM   1327  HB  THR   112      31.380  29.927  11.134  1.00  0.00           H  
ATOM   1328 1HG2 THR   112      31.295  29.901   8.623  1.00  0.00           H  
ATOM   1329 2HG2 THR   112      32.956  30.009   9.246  1.00  0.00           H  
ATOM   1330 3HG2 THR   112      32.184  31.444   8.595  1.00  0.00           H  
ATOM   1331  HG1 THR   112      33.115  31.049  11.596  1.00  0.00           H  
ATOM   1332  N   LEU   113      28.273  32.297  11.996  1.00  0.00           N  
ATOM   1333  CA  LEU   113      27.487  32.403  13.215  1.00  0.00           C  
ATOM   1334  C   LEU   113      26.287  31.440  13.170  1.00  0.00           C  
ATOM   1335  O   LEU   113      25.485  31.347  14.095  1.00  0.00           O  
ATOM   1336  CB  LEU   113      26.984  33.836  13.433  1.00  0.00           C  
ATOM   1337  CG  LEU   113      28.051  34.948  13.345  1.00  0.00           C  
ATOM   1338  CD1 LEU   113      27.432  36.285  13.754  1.00  0.00           C  
ATOM   1339  CD2 LEU   113      29.294  34.670  14.186  1.00  0.00           C  
ATOM   1340  H   LEU   113      27.973  32.824  11.167  1.00  0.00           H  
ATOM   1341  HA  LEU   113      28.105  32.077  14.061  1.00  0.00           H  
ATOM   1342 1HB  LEU   113      26.202  34.058  12.693  1.00  0.00           H  
ATOM   1343 2HB  LEU   113      26.485  33.884  14.409  1.00  0.00           H  
ATOM   1344  HG  LEU   113      28.369  35.043  12.300  1.00  0.00           H  
ATOM   1345 1HD1 LEU   113      27.039  36.248  14.774  1.00  0.00           H  
ATOM   1346 2HD1 LEU   113      26.608  36.548  13.083  1.00  0.00           H  
ATOM   1347 3HD1 LEU   113      28.171  37.091  13.717  1.00  0.00           H  
ATOM   1348 1HD2 LEU   113      29.031  34.399  15.208  1.00  0.00           H  
ATOM   1349 2HD2 LEU   113      29.947  35.547  14.229  1.00  0.00           H  
ATOM   1350 3HD2 LEU   113      29.880  33.854  13.758  1.00  0.00           H  
ATOM   1351  N   GLY   114      26.215  30.645  12.044  1.00  0.00           N  
ATOM   1352  CA  GLY   114      25.265  29.561  11.882  1.00  0.00           C  
ATOM   1353  C   GLY   114      25.906  28.220  12.239  1.00  0.00           C  
ATOM   1354  O   GLY   114      25.615  27.183  11.643  1.00  0.00           O  
ATOM   1355  H   GLY   114      26.896  30.824  11.311  1.00  0.00           H  
ATOM   1356 1HA  GLY   114      24.390  29.726  12.512  1.00  0.00           H  
ATOM   1357 2HA  GLY   114      24.965  29.544  10.830  1.00  0.00           H  
ATOM   1358  N   ILE   115      26.747  28.261  13.337  1.00  0.00           N  
ATOM   1359  CA  ILE   115      27.636  27.162  13.705  1.00  0.00           C  
ATOM   1360  C   ILE   115      27.132  26.495  14.992  1.00  0.00           C  
ATOM   1361  O   ILE   115      26.439  27.072  15.825  1.00  0.00           O  
ATOM   1362  CB  ILE   115      29.104  27.653  13.798  1.00  0.00           C  
ATOM   1363  CG1 ILE   115      30.120  26.503  13.644  1.00  0.00           C  
ATOM   1364  CG2 ILE   115      29.371  28.466  15.072  1.00  0.00           C  
ATOM   1365  CD1 ILE   115      31.537  26.987  13.363  1.00  0.00           C  
ATOM   1366  H   ILE   115      26.739  29.096  13.918  1.00  0.00           H  
ATOM   1367  HA  ILE   115      27.569  26.415  12.904  1.00  0.00           H  
ATOM   1368  HB  ILE   115      29.260  28.316  12.939  1.00  0.00           H  
ATOM   1369 1HG1 ILE   115      30.143  25.880  14.543  1.00  0.00           H  
ATOM   1370 2HG1 ILE   115      29.814  25.858  12.811  1.00  0.00           H  
ATOM   1371 1HG2 ILE   115      29.343  27.835  15.967  1.00  0.00           H  
ATOM   1372 2HG2 ILE   115      28.635  29.267  15.197  1.00  0.00           H  
ATOM   1373 3HG2 ILE   115      30.356  28.938  15.035  1.00  0.00           H  
ATOM   1374 1HD1 ILE   115      31.565  27.644  12.488  1.00  0.00           H  
ATOM   1375 2HD1 ILE   115      32.184  26.129  13.161  1.00  0.00           H  
ATOM   1376 3HD1 ILE   115      31.958  27.526  14.216  1.00  0.00           H  
ATOM   1377  N   GLN   116      27.551  25.183  15.127  1.00  0.00           N  
ATOM   1378  CA  GLN   116      27.023  24.298  16.163  1.00  0.00           C  
ATOM   1379  C   GLN   116      28.107  23.652  17.047  1.00  0.00           C  
ATOM   1380  O   GLN   116      27.871  22.673  17.759  1.00  0.00           O  
ATOM   1381  CB  GLN   116      26.082  23.253  15.527  1.00  0.00           C  
ATOM   1382  CG  GLN   116      26.489  22.750  14.135  1.00  0.00           C  
ATOM   1383  CD  GLN   116      27.872  22.143  14.098  1.00  0.00           C  
ATOM   1384  OE1 GLN   116      28.896  22.781  13.835  1.00  0.00           O  
ATOM   1385  NE2 GLN   116      27.916  20.818  14.423  1.00  0.00           N  
ATOM   1386  H   GLN   116      28.217  24.789  14.466  1.00  0.00           H  
ATOM   1387  HA  GLN   116      26.431  24.894  16.867  1.00  0.00           H  
ATOM   1388 1HB  GLN   116      25.940  22.398  16.200  1.00  0.00           H  
ATOM   1389 2HB  GLN   116      25.093  23.716  15.413  1.00  0.00           H  
ATOM   1390 1HG  GLN   116      26.448  23.557  13.394  1.00  0.00           H  
ATOM   1391 2HG  GLN   116      25.762  22.000  13.801  1.00  0.00           H  
ATOM   1392 1HE2 GLN   116      28.786  20.301  14.427  1.00  0.00           H  
ATOM   1393 2HE2 GLN   116      27.085  20.290  14.665  1.00  0.00           H  
ATOM   1394  N   ARG   117      29.324  24.315  17.058  1.00  0.00           N  
ATOM   1395  CA  ARG   117      30.501  23.792  17.771  1.00  0.00           C  
ATOM   1396  C   ARG   117      31.200  24.763  18.737  1.00  0.00           C  
ATOM   1397  O   ARG   117      32.301  24.517  19.230  1.00  0.00           O  
ATOM   1398  CB  ARG   117      31.494  23.181  16.781  1.00  0.00           C  
ATOM   1399  CG  ARG   117      31.145  21.714  16.494  1.00  0.00           C  
ATOM   1400  CD  ARG   117      31.834  21.234  15.229  1.00  0.00           C  
ATOM   1401  NE  ARG   117      31.283  21.955  14.076  1.00  0.00           N1+
ATOM   1402  CZ  ARG   117      32.007  22.531  13.094  1.00  0.00           C  
ATOM   1403  NH1 ARG   117      33.347  22.407  13.016  1.00  0.00           N  
ATOM   1404  NH2 ARG   117      31.355  23.311  12.204  1.00  0.00           N  
ATOM   1405  H   ARG   117      29.410  25.176  16.528  1.00  0.00           H  
ATOM   1406  HA  ARG   117      30.157  22.998  18.430  1.00  0.00           H  
ATOM   1407 1HB  ARG   117      31.496  23.777  15.860  1.00  0.00           H  
ATOM   1408 2HB  ARG   117      32.522  23.211  17.161  1.00  0.00           H  
ATOM   1409 1HG  ARG   117      30.064  21.588  16.380  1.00  0.00           H  
ATOM   1410 2HG  ARG   117      31.454  21.093  17.344  1.00  0.00           H  
ATOM   1411 1HD  ARG   117      31.646  20.168  15.073  1.00  0.00           H  
ATOM   1412 2HD  ARG   117      32.911  21.395  15.319  1.00  0.00           H  
ATOM   1413  HE  ARG   117      30.288  22.243  14.084  1.00  0.00           H  
ATOM   1414 1HH1 ARG   117      33.882  21.804  13.625  1.00  0.00           H  
ATOM   1415 2HH1 ARG   117      33.906  23.122  12.507  1.00  0.00           H  
ATOM   1416 1HH2 ARG   117      30.346  23.421  12.264  1.00  0.00           H  
ATOM   1417 2HH2 ARG   117      31.852  23.770  11.452  1.00  0.00           H  
ATOM   1418  N   TRP   118      30.418  25.842  19.105  1.00  0.00           N  
ATOM   1419  CA  TRP   118      30.868  26.815  20.099  1.00  0.00           C  
ATOM   1420  C   TRP   118      29.681  27.297  20.963  1.00  0.00           C  
ATOM   1421  O   TRP   118      29.723  27.228  22.190  1.00  0.00           O  
ATOM   1422  CB  TRP   118      31.588  28.017  19.453  1.00  0.00           C  
ATOM   1423  CG  TRP   118      32.887  27.663  18.786  1.00  0.00           C  
ATOM   1424  CD1 TRP   118      33.017  27.081  17.538  1.00  0.00           C  
ATOM   1425  CD2 TRP   118      34.218  27.872  19.280  1.00  0.00           C  
ATOM   1426  NE1 TRP   118      34.332  26.762  17.352  1.00  0.00           N  
ATOM   1427  CE2 TRP   118      35.095  27.303  18.356  1.00  0.00           C  
ATOM   1428  CE3 TRP   118      34.771  28.486  20.423  1.00  0.00           C  
ATOM   1429  CZ2 TRP   118      36.484  27.309  18.511  1.00  0.00           C  
ATOM   1430  CZ3 TRP   118      36.163  28.524  20.582  1.00  0.00           C  
ATOM   1431  CH2 TRP   118      37.005  27.949  19.635  1.00  0.00           C  
ATOM   1432  H   TRP   118      29.504  25.933  18.679  1.00  0.00           H  
ATOM   1433  HA  TRP   118      31.561  26.306  20.781  1.00  0.00           H  
ATOM   1434 1HB  TRP   118      30.933  28.484  18.705  1.00  0.00           H  
ATOM   1435 2HB  TRP   118      31.773  28.784  20.215  1.00  0.00           H  
ATOM   1436  HD1 TRP   118      32.273  26.785  16.812  1.00  0.00           H  
ATOM   1437  HE1 TRP   118      34.712  26.194  16.595  1.00  0.00           H  
ATOM   1438  HE3 TRP   118      34.130  28.946  21.168  1.00  0.00           H  
ATOM   1439  HZ2 TRP   118      37.128  26.854  17.767  1.00  0.00           H  
ATOM   1440  HZ3 TRP   118      36.585  29.018  21.451  1.00  0.00           H  
ATOM   1441  HH2 TRP   118      38.083  28.000  19.764  1.00  0.00           H  
ATOM   1442  N   TRP   119      28.637  27.916  20.301  1.00  0.00           N  
ATOM   1443  CA  TRP   119      27.672  28.759  21.035  1.00  0.00           C  
ATOM   1444  C   TRP   119      26.667  27.979  21.895  1.00  0.00           C  
ATOM   1445  O   TRP   119      26.198  28.456  22.929  1.00  0.00           O  
ATOM   1446  CB  TRP   119      26.922  29.682  20.061  1.00  0.00           C  
ATOM   1447  CG  TRP   119      27.762  30.797  19.485  1.00  0.00           C  
ATOM   1448  CD1 TRP   119      29.121  31.008  19.627  1.00  0.00           C  
ATOM   1449  CD2 TRP   119      27.270  31.889  18.696  1.00  0.00           C  
ATOM   1450  NE1 TRP   119      29.450  32.199  19.043  1.00  0.00           N  
ATOM   1451  CE2 TRP   119      28.332  32.769  18.486  1.00  0.00           C  
ATOM   1452  CE3 TRP   119      26.006  32.223  18.166  1.00  0.00           C  
ATOM   1453  CZ2 TRP   119      28.183  33.992  17.828  1.00  0.00           C  
ATOM   1454  CZ3 TRP   119      25.840  33.444  17.501  1.00  0.00           C  
ATOM   1455  CH2 TRP   119      26.911  34.322  17.354  1.00  0.00           C  
ATOM   1456  H   TRP   119      28.556  27.875  19.292  1.00  0.00           H  
ATOM   1457  HA  TRP   119      28.256  29.360  21.746  1.00  0.00           H  
ATOM   1458 1HB  TRP   119      26.504  29.096  19.233  1.00  0.00           H  
ATOM   1459 2HB  TRP   119      26.077  30.146  20.583  1.00  0.00           H  
ATOM   1460  HD1 TRP   119      29.881  30.430  20.130  1.00  0.00           H  
ATOM   1461  HE1 TRP   119      30.376  32.604  19.029  1.00  0.00           H  
ATOM   1462  HE3 TRP   119      25.162  31.548  18.291  1.00  0.00           H  
ATOM   1463  HZ2 TRP   119      29.024  34.663  17.691  1.00  0.00           H  
ATOM   1464  HZ3 TRP   119      24.862  33.706  17.105  1.00  0.00           H  
ATOM   1465  HH2 TRP   119      26.765  35.272  16.850  1.00  0.00           H  
ATOM   1466  N   ASP   120      26.229  26.792  21.340  1.00  0.00           N  
ATOM   1467  CA  ASP   120      25.182  26.000  21.982  1.00  0.00           C  
ATOM   1468  C   ASP   120      25.549  24.529  21.680  1.00  0.00           C  
ATOM   1469  O   ASP   120      24.774  23.683  21.239  1.00  0.00           O  
ATOM   1470  CB  ASP   120      23.784  26.361  21.523  1.00  0.00           C  
ATOM   1471  CG  ASP   120      23.423  27.846  21.557  1.00  0.00           C  
ATOM   1472  OD1 ASP   120      23.900  28.535  20.591  1.00  0.00           O  
ATOM   1473  OD2 ASP   120      22.613  28.213  22.455  1.00  0.00           O1-
ATOM   1474  H   ASP   120      26.640  26.477  20.470  1.00  0.00           H  
ATOM   1475  HA  ASP   120      25.258  26.144  23.067  1.00  0.00           H  
ATOM   1476 1HB  ASP   120      23.079  25.803  22.144  1.00  0.00           H  
ATOM   1477 2HB  ASP   120      23.621  26.000  20.503  1.00  0.00           H  
ATOM   1478  N   ASN   121      26.874  24.255  22.011  1.00  0.00           N  
ATOM   1479  CA  ASN   121      27.496  22.957  21.765  1.00  0.00           C  
ATOM   1480  C   ASN   121      27.509  22.105  23.037  1.00  0.00           C  
ATOM   1481  O   ASN   121      27.434  20.876  22.988  1.00  0.00           O  
ATOM   1482  CB  ASN   121      28.918  23.164  21.258  1.00  0.00           C  
ATOM   1483  CG  ASN   121      29.548  21.862  20.835  1.00  0.00           C  
ATOM   1484  OD1 ASN   121      30.523  21.382  21.404  1.00  0.00           O  
ATOM   1485  ND2 ASN   121      28.993  21.271  19.735  1.00  0.00           N  
ATOM   1486  H   ASN   121      27.420  25.001  22.445  1.00  0.00           H  
ATOM   1487  HA  ASN   121      26.891  22.421  21.025  1.00  0.00           H  
ATOM   1488 1HB  ASN   121      29.553  23.626  22.023  1.00  0.00           H  
ATOM   1489 2HB  ASN   121      28.908  23.841  20.398  1.00  0.00           H  
ATOM   1490 1HD2 ASN   121      29.330  20.356  19.464  1.00  0.00           H  
ATOM   1491 2HD2 ASN   121      28.273  21.716  19.151  1.00  0.00           H  
ATOM   1492  N   GLY   122      27.774  22.794  24.205  1.00  0.00           N  
ATOM   1493  CA  GLY   122      27.826  22.094  25.471  1.00  0.00           C  
ATOM   1494  C   GLY   122      26.443  21.762  26.019  1.00  0.00           C  
ATOM   1495  O   GLY   122      26.281  20.930  26.909  1.00  0.00           O  
ATOM   1496  H   GLY   122      27.958  23.805  24.187  1.00  0.00           H  
ATOM   1497 1HA  GLY   122      28.390  21.164  25.349  1.00  0.00           H  
ATOM   1498 2HA  GLY   122      28.340  22.739  26.188  1.00  0.00           H  
ATOM   1499  N   SER   123      25.429  22.563  25.548  1.00  0.00           N  
ATOM   1500  CA  SER   123      24.040  22.510  26.010  1.00  0.00           C  
ATOM   1501  C   SER   123      23.222  23.324  24.995  1.00  0.00           C  
ATOM   1502  O   SER   123      23.768  24.161  24.272  1.00  0.00           O  
ATOM   1503  CB  SER   123      23.881  23.031  27.446  1.00  0.00           C  
ATOM   1504  OG  SER   123      24.749  24.133  27.728  1.00  0.00           O  
ATOM   1505  H   SER   123      25.641  23.223  24.798  1.00  0.00           H  
ATOM   1506  HA  SER   123      23.701  21.469  25.956  1.00  0.00           H  
ATOM   1507 1HB  SER   123      24.136  22.240  28.160  1.00  0.00           H  
ATOM   1508 2HB  SER   123      22.853  23.345  27.652  1.00  0.00           H  
ATOM   1509  HG  SER   123      25.630  23.861  27.410  1.00  0.00           H  
ATOM   1510  N   VAL   124      21.870  23.033  24.935  1.00  0.00           N  
ATOM   1511  CA  VAL   124      20.998  23.545  23.862  1.00  0.00           C  
ATOM   1512  C   VAL   124      20.062  24.633  24.425  1.00  0.00           C  
ATOM   1513  O   VAL   124      19.674  24.580  25.598  1.00  0.00           O  
ATOM   1514  CB  VAL   124      20.198  22.414  23.175  1.00  0.00           C  
ATOM   1515  CG1 VAL   124      19.375  21.562  24.148  1.00  0.00           C  
ATOM   1516  CG2 VAL   124      21.124  21.514  22.350  1.00  0.00           C  
ATOM   1517  H   VAL   124      21.437  22.473  25.663  1.00  0.00           H  
ATOM   1518  HA  VAL   124      21.642  24.017  23.113  1.00  0.00           H  
ATOM   1519  HB  VAL   124      19.491  22.871  22.475  1.00  0.00           H  
ATOM   1520 1HG1 VAL   124      20.009  21.019  24.855  1.00  0.00           H  
ATOM   1521 2HG1 VAL   124      18.788  20.816  23.603  1.00  0.00           H  
ATOM   1522 3HG1 VAL   124      18.674  22.179  24.716  1.00  0.00           H  
ATOM   1523 1HG2 VAL   124      21.843  20.986  22.984  1.00  0.00           H  
ATOM   1524 2HG2 VAL   124      21.685  22.103  21.616  1.00  0.00           H  
ATOM   1525 3HG2 VAL   124      20.545  20.764  21.800  1.00  0.00           H  
ATOM   1526  N   PRO   125      19.658  25.652  23.581  1.00  0.00           N  
ATOM   1527  CA  PRO   125      18.886  26.771  24.108  1.00  0.00           C  
ATOM   1528  C   PRO   125      17.383  26.452  24.273  1.00  0.00           C  
ATOM   1529  O   PRO   125      16.824  25.418  23.895  1.00  0.00           O  
ATOM   1530  CB  PRO   125      19.109  27.876  23.082  1.00  0.00           C  
ATOM   1531  CG  PRO   125      19.217  27.099  21.777  1.00  0.00           C  
ATOM   1532  CD  PRO   125      19.963  25.838  22.171  1.00  0.00           C  
ATOM   1533  HA  PRO   125      19.275  27.055  25.091  1.00  0.00           H  
ATOM   1534 1HB  PRO   125      18.313  28.621  23.054  1.00  0.00           H  
ATOM   1535 2HB  PRO   125      20.053  28.393  23.287  1.00  0.00           H  
ATOM   1536 1HG  PRO   125      19.732  27.650  20.988  1.00  0.00           H  
ATOM   1537 2HG  PRO   125      18.211  26.849  21.429  1.00  0.00           H  
ATOM   1538 1HD  PRO   125      21.036  25.970  22.068  1.00  0.00           H  
ATOM   1539 2HD  PRO   125      19.659  24.967  21.587  1.00  0.00           H  
ATOM   1540  N   ILE   126      16.674  27.501  24.859  1.00  0.00           N  
ATOM   1541  CA  ILE   126      15.261  27.370  25.212  1.00  0.00           C  
ATOM   1542  C   ILE   126      14.390  27.021  23.996  1.00  0.00           C  
ATOM   1543  O   ILE   126      13.377  26.329  24.103  1.00  0.00           O  
ATOM   1544  CB  ILE   126      14.671  28.607  25.948  1.00  0.00           C  
ATOM   1545  CG1 ILE   126      14.817  29.926  25.159  1.00  0.00           C  
ATOM   1546  CG2 ILE   126      15.261  28.722  27.355  1.00  0.00           C  
ATOM   1547  CD1 ILE   126      14.197  31.136  25.847  1.00  0.00           C  
ATOM   1548  H   ILE   126      17.174  28.359  25.084  1.00  0.00           H  
ATOM   1549  HA  ILE   126      15.199  26.497  25.876  1.00  0.00           H  
ATOM   1550  HB  ILE   126      13.594  28.426  26.074  1.00  0.00           H  
ATOM   1551 1HG1 ILE   126      15.873  30.142  24.963  1.00  0.00           H  
ATOM   1552 2HG1 ILE   126      14.323  29.819  24.189  1.00  0.00           H  
ATOM   1553 1HG2 ILE   126      16.315  29.012  27.321  1.00  0.00           H  
ATOM   1554 2HG2 ILE   126      15.172  27.769  27.883  1.00  0.00           H  
ATOM   1555 3HG2 ILE   126      14.725  29.464  27.955  1.00  0.00           H  
ATOM   1556 1HD1 ILE   126      14.748  31.411  26.752  1.00  0.00           H  
ATOM   1557 2HD1 ILE   126      13.154  30.946  26.116  1.00  0.00           H  
ATOM   1558 3HD1 ILE   126      14.222  32.001  25.176  1.00  0.00           H  
ATOM   1559  N   TRP   127      14.774  27.597  22.801  1.00  0.00           N  
ATOM   1560  CA  TRP   127      13.971  27.451  21.589  1.00  0.00           C  
ATOM   1561  C   TRP   127      14.152  26.067  20.936  1.00  0.00           C  
ATOM   1562  O   TRP   127      13.415  25.714  20.015  1.00  0.00           O  
ATOM   1563  CB  TRP   127      14.123  28.604  20.585  1.00  0.00           C  
ATOM   1564  CG  TRP   127      15.533  28.892  20.163  1.00  0.00           C  
ATOM   1565  CD1 TRP   127      16.199  28.332  19.090  1.00  0.00           C  
ATOM   1566  CD2 TRP   127      16.441  29.824  20.768  1.00  0.00           C  
ATOM   1567  NE1 TRP   127      17.476  28.832  19.055  1.00  0.00           N  
ATOM   1568  CE2 TRP   127      17.657  29.718  20.092  1.00  0.00           C  
ATOM   1569  CE3 TRP   127      16.348  30.740  21.840  1.00  0.00           C  
ATOM   1570  CZ2 TRP   127      18.800  30.428  20.480  1.00  0.00           C  
ATOM   1571  CZ3 TRP   127      17.477  31.471  22.226  1.00  0.00           C  
ATOM   1572  CH2 TRP   127      18.688  31.304  21.561  1.00  0.00           C  
ATOM   1573  H   TRP   127      15.649  28.116  22.770  1.00  0.00           H  
ATOM   1574  HA  TRP   127      12.921  27.457  21.916  1.00  0.00           H  
ATOM   1575 1HB  TRP   127      13.520  28.401  19.690  1.00  0.00           H  
ATOM   1576 2HB  TRP   127      13.702  29.515  21.031  1.00  0.00           H  
ATOM   1577  HD1 TRP   127      15.882  27.622  18.339  1.00  0.00           H  
ATOM   1578  HE1 TRP   127      18.186  28.591  18.372  1.00  0.00           H  
ATOM   1579  HE3 TRP   127      15.407  30.891  22.361  1.00  0.00           H  
ATOM   1580  HZ2 TRP   127      19.745  30.310  19.958  1.00  0.00           H  
ATOM   1581  HZ3 TRP   127      17.414  32.172  23.056  1.00  0.00           H  
ATOM   1582  HH2 TRP   127      19.561  31.873  21.871  1.00  0.00           H  
ATOM   1583  N   ILE   128      15.133  25.264  21.489  1.00  0.00           N  
ATOM   1584  CA  ILE   128      15.215  23.826  21.242  1.00  0.00           C  
ATOM   1585  C   ILE   128      14.417  23.198  22.392  1.00  0.00           C  
ATOM   1586  O   ILE   128      13.470  22.436  22.177  1.00  0.00           O  
ATOM   1587  CB  ILE   128      16.664  23.299  21.150  1.00  0.00           C  
ATOM   1588  CG1 ILE   128      17.282  23.465  19.746  1.00  0.00           C  
ATOM   1589  CG2 ILE   128      16.762  21.803  21.502  1.00  0.00           C  
ATOM   1590  CD1 ILE   128      17.161  24.841  19.120  1.00  0.00           C  
ATOM   1591  H   ILE   128      15.789  25.674  22.157  1.00  0.00           H  
ATOM   1592  HA  ILE   128      14.672  23.589  20.319  1.00  0.00           H  
ATOM   1593  HB  ILE   128      17.295  23.848  21.859  1.00  0.00           H  
ATOM   1594 1HG1 ILE   128      18.345  23.206  19.811  1.00  0.00           H  
ATOM   1595 2HG1 ILE   128      16.837  22.734  19.064  1.00  0.00           H  
ATOM   1596 1HG2 ILE   128      16.061  21.209  20.905  1.00  0.00           H  
ATOM   1597 2HG2 ILE   128      16.550  21.622  22.560  1.00  0.00           H  
ATOM   1598 3HG2 ILE   128      17.769  21.418  21.309  1.00  0.00           H  
ATOM   1599 1HD1 ILE   128      17.576  25.607  19.774  1.00  0.00           H  
ATOM   1600 2HD1 ILE   128      16.121  25.089  18.894  1.00  0.00           H  
ATOM   1601 3HD1 ILE   128      17.709  24.875  18.174  1.00  0.00           H  
ATOM   1602  N   THR   129      14.845  23.490  23.677  1.00  0.00           N  
ATOM   1603  CA  THR   129      14.310  22.750  24.826  1.00  0.00           C  
ATOM   1604  C   THR   129      12.794  22.884  24.965  1.00  0.00           C  
ATOM   1605  O   THR   129      12.130  21.985  25.484  1.00  0.00           O  
ATOM   1606  CB  THR   129      15.076  23.076  26.132  1.00  0.00           C  
ATOM   1607  OG1 THR   129      16.274  22.264  26.181  1.00  0.00           O  
ATOM   1608  CG2 THR   129      14.309  22.802  27.421  1.00  0.00           C  
ATOM   1609  H   THR   129      15.587  24.190  23.815  1.00  0.00           H  
ATOM   1610  HA  THR   129      14.473  21.701  24.565  1.00  0.00           H  
ATOM   1611  HB  THR   129      15.396  24.124  26.125  1.00  0.00           H  
ATOM   1612 1HG2 THR   129      13.968  21.763  27.465  1.00  0.00           H  
ATOM   1613 2HG2 THR   129      13.446  23.465  27.528  1.00  0.00           H  
ATOM   1614 3HG2 THR   129      14.955  22.946  28.292  1.00  0.00           H  
ATOM   1615  HG1 THR   129      16.905  22.738  26.764  1.00  0.00           H  
ATOM   1616  N   ALA   130      12.237  24.070  24.553  1.00  0.00           N  
ATOM   1617  CA  ALA   130      10.801  24.283  24.605  1.00  0.00           C  
ATOM   1618  C   ALA   130      10.068  23.491  23.516  1.00  0.00           C  
ATOM   1619  O   ALA   130       8.935  23.034  23.697  1.00  0.00           O  
ATOM   1620  CB  ALA   130      10.453  25.758  24.441  1.00  0.00           C  
ATOM   1621  H   ALA   130      12.835  24.841  24.225  1.00  0.00           H  
ATOM   1622  HA  ALA   130      10.445  23.916  25.572  1.00  0.00           H  
ATOM   1623 1HB  ALA   130      10.773  26.141  23.465  1.00  0.00           H  
ATOM   1624 2HB  ALA   130      10.933  26.366  25.213  1.00  0.00           H  
ATOM   1625 3HB  ALA   130       9.373  25.917  24.509  1.00  0.00           H  
ATOM   1626  N   GLN   131      10.698  23.442  22.278  1.00  0.00           N  
ATOM   1627  CA  GLN   131       9.947  22.955  21.122  1.00  0.00           C  
ATOM   1628  C   GLN   131       9.817  21.426  21.197  1.00  0.00           C  
ATOM   1629  O   GLN   131       8.959  20.814  20.558  1.00  0.00           O  
ATOM   1630  CB  GLN   131      10.498  23.420  19.771  1.00  0.00           C  
ATOM   1631  CG  GLN   131       9.369  23.507  18.726  1.00  0.00           C  
ATOM   1632  CD  GLN   131       9.839  23.811  17.319  1.00  0.00           C  
ATOM   1633  OE1 GLN   131       9.538  23.118  16.351  1.00  0.00           O  
ATOM   1634  NE2 GLN   131      10.592  24.941  17.196  1.00  0.00           N  
ATOM   1635  H   GLN   131      11.676  23.720  22.188  1.00  0.00           H  
ATOM   1636  HA  GLN   131       8.927  23.340  21.241  1.00  0.00           H  
ATOM   1637 1HB  GLN   131      10.954  24.410  19.884  1.00  0.00           H  
ATOM   1638 2HB  GLN   131      11.288  22.747  19.418  1.00  0.00           H  
ATOM   1639 1HG  GLN   131       8.652  24.286  19.009  1.00  0.00           H  
ATOM   1640 2HG  GLN   131       8.818  22.562  18.682  1.00  0.00           H  
ATOM   1641 1HE2 GLN   131      10.966  25.200  16.271  1.00  0.00           H  
ATOM   1642 2HE2 GLN   131      10.840  25.561  17.957  1.00  0.00           H  
ATOM   1643  N   ARG   132      10.693  20.825  22.084  1.00  0.00           N  
ATOM   1644  CA  ARG   132      10.592  19.418  22.433  1.00  0.00           C  
ATOM   1645  C   ARG   132       9.212  19.070  23.043  1.00  0.00           C  
ATOM   1646  O   ARG   132       8.857  17.895  23.178  1.00  0.00           O  
ATOM   1647  CB  ARG   132      11.660  18.968  23.445  1.00  0.00           C  
ATOM   1648  CG  ARG   132      13.108  19.071  22.960  1.00  0.00           C  
ATOM   1649  CD  ARG   132      14.052  18.189  23.779  1.00  0.00           C  
ATOM   1650  NE  ARG   132      13.973  18.446  25.230  1.00  0.00           N1+
ATOM   1651  CZ  ARG   132      14.868  19.145  25.975  1.00  0.00           C  
ATOM   1652  NH1 ARG   132      15.852  19.861  25.404  1.00  0.00           N  
ATOM   1653  NH2 ARG   132      14.777  19.104  27.310  1.00  0.00           N  
ATOM   1654  H   ARG   132      11.440  21.403  22.476  1.00  0.00           H  
ATOM   1655  HA  ARG   132      10.681  18.846  21.501  1.00  0.00           H  
ATOM   1656 1HB  ARG   132      11.559  19.553  24.366  1.00  0.00           H  
ATOM   1657 2HB  ARG   132      11.459  17.923  23.715  1.00  0.00           H  
ATOM   1658 1HG  ARG   132      13.440  20.108  23.030  1.00  0.00           H  
ATOM   1659 2HG  ARG   132      13.176  18.773  21.908  1.00  0.00           H  
ATOM   1660 1HD  ARG   132      15.085  18.291  23.435  1.00  0.00           H  
ATOM   1661 2HD  ARG   132      13.788  17.134  23.637  1.00  0.00           H  
ATOM   1662  HE  ARG   132      13.252  17.969  25.755  1.00  0.00           H  
ATOM   1663 1HH1 ARG   132      16.055  19.822  24.419  1.00  0.00           H  
ATOM   1664 2HH1 ARG   132      16.290  20.634  25.936  1.00  0.00           H  
ATOM   1665 1HH2 ARG   132      14.063  18.628  27.834  1.00  0.00           H  
ATOM   1666 2HH2 ARG   132      15.691  19.275  27.858  1.00  0.00           H  
ATOM   1667  N   GLN   133       8.458  20.127  23.527  1.00  0.00           N  
ATOM   1668  CA  GLN   133       7.092  19.945  24.013  1.00  0.00           C  
ATOM   1669  C   GLN   133       6.060  20.742  23.187  1.00  0.00           C  
ATOM   1670  O   GLN   133       4.945  21.033  23.625  1.00  0.00           O  
ATOM   1671  CB  GLN   133       6.969  20.273  25.508  1.00  0.00           C  
ATOM   1672  CG  GLN   133       7.483  19.153  26.407  1.00  0.00           C  
ATOM   1673  CD  GLN   133       8.969  19.247  26.622  1.00  0.00           C  
ATOM   1674  OE1 GLN   133       9.487  20.133  27.300  1.00  0.00           O  
ATOM   1675  NE2 GLN   133       9.710  18.268  26.029  1.00  0.00           N  
ATOM   1676  H   GLN   133       8.852  21.072  23.550  1.00  0.00           H  
ATOM   1677  HA  GLN   133       6.800  18.899  23.855  1.00  0.00           H  
ATOM   1678 1HB  GLN   133       7.487  21.213  25.724  1.00  0.00           H  
ATOM   1679 2HB  GLN   133       5.915  20.430  25.769  1.00  0.00           H  
ATOM   1680 1HG  GLN   133       7.201  18.166  26.023  1.00  0.00           H  
ATOM   1681 2HG  GLN   133       7.023  19.244  27.399  1.00  0.00           H  
ATOM   1682 1HE2 GLN   133      10.706  18.251  26.196  1.00  0.00           H  
ATOM   1683 2HE2 GLN   133       9.303  17.575  25.402  1.00  0.00           H  
ATOM   1684  N   GLY   134       6.398  20.978  21.869  1.00  0.00           N  
ATOM   1685  CA  GLY   134       5.428  21.524  20.938  1.00  0.00           C  
ATOM   1686  C   GLY   134       5.059  22.986  21.181  1.00  0.00           C  
ATOM   1687  O   GLY   134       4.117  23.519  20.583  1.00  0.00           O  
ATOM   1688  H   GLY   134       7.332  20.746  21.521  1.00  0.00           H  
ATOM   1689 1HA  GLY   134       5.854  21.441  19.934  1.00  0.00           H  
ATOM   1690 2HA  GLY   134       4.514  20.923  20.995  1.00  0.00           H  
ATOM   1691  N   LEU   135       5.903  23.676  22.027  1.00  0.00           N  
ATOM   1692  CA  LEU   135       5.742  25.089  22.319  1.00  0.00           C  
ATOM   1693  C   LEU   135       6.573  25.818  21.265  1.00  0.00           C  
ATOM   1694  O   LEU   135       7.790  25.691  21.152  1.00  0.00           O  
ATOM   1695  CB  LEU   135       6.205  25.423  23.737  1.00  0.00           C  
ATOM   1696  CG  LEU   135       6.142  26.919  24.105  1.00  0.00           C  
ATOM   1697  CD1 LEU   135       4.794  27.559  23.789  1.00  0.00           C  
ATOM   1698  CD2 LEU   135       6.452  27.091  25.593  1.00  0.00           C  
ATOM   1699  H   LEU   135       6.681  23.172  22.449  1.00  0.00           H  
ATOM   1700  HA  LEU   135       4.680  25.333  22.211  1.00  0.00           H  
ATOM   1701 1HB  LEU   135       5.593  24.845  24.443  1.00  0.00           H  
ATOM   1702 2HB  LEU   135       7.234  25.076  23.881  1.00  0.00           H  
ATOM   1703  HG  LEU   135       6.910  27.458  23.537  1.00  0.00           H  
ATOM   1704 1HD1 LEU   135       3.979  26.957  24.198  1.00  0.00           H  
ATOM   1705 2HD1 LEU   135       4.632  27.653  22.712  1.00  0.00           H  
ATOM   1706 3HD1 LEU   135       4.728  28.568  24.207  1.00  0.00           H  
ATOM   1707 1HD2 LEU   135       5.777  26.495  26.214  1.00  0.00           H  
ATOM   1708 2HD2 LEU   135       6.350  28.135  25.897  1.00  0.00           H  
ATOM   1709 3HD2 LEU   135       7.477  26.783  25.813  1.00  0.00           H  
ATOM   1710  N   ARG   136       5.803  26.600  20.428  1.00  0.00           N  
ATOM   1711  CA  ARG   136       6.372  27.355  19.331  1.00  0.00           C  
ATOM   1712  C   ARG   136       6.975  28.640  19.917  1.00  0.00           C  
ATOM   1713  O   ARG   136       6.591  29.153  20.969  1.00  0.00           O  
ATOM   1714  CB  ARG   136       5.319  27.704  18.269  1.00  0.00           C  
ATOM   1715  CG  ARG   136       4.964  26.526  17.348  1.00  0.00           C  
ATOM   1716  CD  ARG   136       4.030  25.495  17.973  1.00  0.00           C  
ATOM   1717  NE  ARG   136       2.726  26.083  18.260  1.00  0.00           N1+
ATOM   1718  CZ  ARG   136       1.903  25.846  19.292  1.00  0.00           C  
ATOM   1719  NH1 ARG   136       2.148  24.958  20.267  1.00  0.00           N  
ATOM   1720  NH2 ARG   136       0.759  26.543  19.329  1.00  0.00           N  
ATOM   1721  H   ARG   136       4.808  26.692  20.595  1.00  0.00           H  
ATOM   1722  HA  ARG   136       7.186  26.766  18.889  1.00  0.00           H  
ATOM   1723 1HB  ARG   136       4.416  28.105  18.743  1.00  0.00           H  
ATOM   1724 2HB  ARG   136       5.699  28.512  17.634  1.00  0.00           H  
ATOM   1725 1HG  ARG   136       5.882  26.026  17.020  1.00  0.00           H  
ATOM   1726 2HG  ARG   136       4.480  26.930  16.451  1.00  0.00           H  
ATOM   1727 1HD  ARG   136       4.475  25.091  18.877  1.00  0.00           H  
ATOM   1728 2HD  ARG   136       3.870  24.673  17.269  1.00  0.00           H  
ATOM   1729  HE  ARG   136       2.365  26.904  17.684  1.00  0.00           H  
ATOM   1730 1HH1 ARG   136       2.997  24.360  20.282  1.00  0.00           H  
ATOM   1731 2HH1 ARG   136       1.492  24.798  21.018  1.00  0.00           H  
ATOM   1732 1HH2 ARG   136       0.706  27.255  18.567  1.00  0.00           H  
ATOM   1733 2HH2 ARG   136       0.031  26.417  20.013  1.00  0.00           H  
ATOM   1734  N   ALA   137       7.973  29.164  19.108  1.00  0.00           N  
ATOM   1735  CA  ALA   137       8.780  30.291  19.543  1.00  0.00           C  
ATOM   1736  C   ALA   137       9.086  31.248  18.382  1.00  0.00           C  
ATOM   1737  O   ALA   137       8.871  30.964  17.197  1.00  0.00           O  
ATOM   1738  CB  ALA   137      10.079  29.766  20.155  1.00  0.00           C  
ATOM   1739  H   ALA   137       8.158  28.741  18.196  1.00  0.00           H  
ATOM   1740  HA  ALA   137       8.228  30.849  20.305  1.00  0.00           H  
ATOM   1741 1HB  ALA   137      10.659  29.199  19.418  1.00  0.00           H  
ATOM   1742 2HB  ALA   137       9.871  29.092  20.993  1.00  0.00           H  
ATOM   1743 3HB  ALA   137      10.714  30.578  20.523  1.00  0.00           H  
ATOM   1744  N   GLY   138       9.667  32.427  18.814  1.00  0.00           N  
ATOM   1745  CA  GLY   138      10.113  33.463  17.926  1.00  0.00           C  
ATOM   1746  C   GLY   138      11.385  34.138  18.426  1.00  0.00           C  
ATOM   1747  O   GLY   138      11.869  34.014  19.553  1.00  0.00           O  
ATOM   1748  H   GLY   138       9.770  32.648  19.815  1.00  0.00           H  
ATOM   1749 1HA  GLY   138      10.281  33.054  16.928  1.00  0.00           H  
ATOM   1750 2HA  GLY   138       9.328  34.224  17.889  1.00  0.00           H  
ATOM   1751  N   SER   139      11.936  34.987  17.481  1.00  0.00           N  
ATOM   1752  CA  SER   139      13.083  35.805  17.845  1.00  0.00           C  
ATOM   1753  C   SER   139      13.221  36.959  16.863  1.00  0.00           C  
ATOM   1754  O   SER   139      12.902  36.832  15.677  1.00  0.00           O  
ATOM   1755  CB  SER   139      14.398  35.027  17.888  1.00  0.00           C  
ATOM   1756  OG  SER   139      15.261  35.597  18.872  1.00  0.00           O  
ATOM   1757  H   SER   139      11.539  35.074  16.541  1.00  0.00           H  
ATOM   1758  HA  SER   139      12.856  36.236  18.826  1.00  0.00           H  
ATOM   1759 1HB  SER   139      14.919  35.048  16.925  1.00  0.00           H  
ATOM   1760 2HB  SER   139      14.243  33.978  18.157  1.00  0.00           H  
ATOM   1761  HG  SER   139      14.800  35.435  19.740  1.00  0.00           H  
ATOM   1762  N   PHE   140      13.726  38.119  17.439  1.00  0.00           N  
ATOM   1763  CA  PHE   140      13.869  39.352  16.666  1.00  0.00           C  
ATOM   1764  C   PHE   140      15.160  40.052  17.129  1.00  0.00           C  
ATOM   1765  O   PHE   140      15.206  40.864  18.052  1.00  0.00           O  
ATOM   1766  CB  PHE   140      12.630  40.237  16.859  1.00  0.00           C  
ATOM   1767  CG  PHE   140      12.342  41.078  15.642  1.00  0.00           C  
ATOM   1768  CD1 PHE   140      11.219  40.796  14.854  1.00  0.00           C  
ATOM   1769  CD2 PHE   140      13.193  42.127  15.274  1.00  0.00           C  
ATOM   1770  CE1 PHE   140      10.958  41.539  13.708  1.00  0.00           C  
ATOM   1771  CE2 PHE   140      12.929  42.872  14.126  1.00  0.00           C  
ATOM   1772  CZ  PHE   140      11.816  42.570  13.344  1.00  0.00           C  
ATOM   1773  H   PHE   140      13.960  38.115  18.445  1.00  0.00           H  
ATOM   1774  HA  PHE   140      13.984  39.076  15.610  1.00  0.00           H  
ATOM   1775 1HB  PHE   140      11.752  39.611  17.071  1.00  0.00           H  
ATOM   1776 2HB  PHE   140      12.730  40.895  17.729  1.00  0.00           H  
ATOM   1777  HD1 PHE   140      10.537  39.996  15.130  1.00  0.00           H  
ATOM   1778  HD2 PHE   140      14.069  42.372  15.869  1.00  0.00           H  
ATOM   1779  HE1 PHE   140      10.081  41.324  13.102  1.00  0.00           H  
ATOM   1780  HE2 PHE   140      13.602  43.677  13.839  1.00  0.00           H  
ATOM   1781  HZ  PHE   140      11.613  43.133  12.441  1.00  0.00           H  
ATOM   1782  N   PHE   141      16.275  39.578  16.453  1.00  0.00           N  
ATOM   1783  CA  PHE   141      17.639  40.107  16.566  1.00  0.00           C  
ATOM   1784  C   PHE   141      18.289  39.770  17.922  1.00  0.00           C  
ATOM   1785  O   PHE   141      19.310  40.332  18.315  1.00  0.00           O  
ATOM   1786  CB  PHE   141      17.717  41.595  16.188  1.00  0.00           C  
ATOM   1787  CG  PHE   141      18.976  42.116  15.517  1.00  0.00           C  
ATOM   1788  CD1 PHE   141      20.187  41.414  15.439  1.00  0.00           C  
ATOM   1789  CD2 PHE   141      18.926  43.410  14.967  1.00  0.00           C  
ATOM   1790  CE1 PHE   141      21.301  41.977  14.802  1.00  0.00           C  
ATOM   1791  CE2 PHE   141      20.043  43.979  14.352  1.00  0.00           C  
ATOM   1792  CZ  PHE   141      21.230  43.260  14.263  1.00  0.00           C  
ATOM   1793  H   PHE   141      16.149  38.806  15.801  1.00  0.00           H  
ATOM   1794  HA  PHE   141      18.189  39.519  15.830  1.00  0.00           H  
ATOM   1795 1HB  PHE   141      16.895  41.807  15.489  1.00  0.00           H  
ATOM   1796 2HB  PHE   141      17.536  42.212  17.074  1.00  0.00           H  
ATOM   1797  HD1 PHE   141      20.308  40.434  15.893  1.00  0.00           H  
ATOM   1798  HD2 PHE   141      18.010  43.996  15.032  1.00  0.00           H  
ATOM   1799  HE1 PHE   141      22.235  41.425  14.758  1.00  0.00           H  
ATOM   1800  HE2 PHE   141      19.987  44.990  13.950  1.00  0.00           H  
ATOM   1801  HZ  PHE   141      22.102  43.715  13.798  1.00  0.00           H  
ATOM   1802  N   TYR   142      17.776  38.651  18.554  1.00  0.00           N  
ATOM   1803  CA  TYR   142      18.400  38.100  19.754  1.00  0.00           C  
ATOM   1804  C   TYR   142      19.614  37.302  19.254  1.00  0.00           C  
ATOM   1805  O   TYR   142      19.467  36.488  18.326  1.00  0.00           O  
ATOM   1806  CB  TYR   142      17.438  37.172  20.497  1.00  0.00           C  
ATOM   1807  CG  TYR   142      17.876  36.877  21.908  1.00  0.00           C  
ATOM   1808  CD1 TYR   142      18.608  35.716  22.193  1.00  0.00           C  
ATOM   1809  CD2 TYR   142      17.573  37.776  22.941  1.00  0.00           C  
ATOM   1810  CE1 TYR   142      19.032  35.455  23.494  1.00  0.00           C  
ATOM   1811  CE2 TYR   142      18.002  37.519  24.239  1.00  0.00           C  
ATOM   1812  CZ  TYR   142      18.731  36.364  24.502  1.00  0.00           C  
ATOM   1813  OH  TYR   142      19.196  36.119  25.760  1.00  0.00           O  
ATOM   1814  H   TYR   142      16.959  38.196  18.150  1.00  0.00           H  
ATOM   1815  HA  TYR   142      18.683  38.941  20.387  1.00  0.00           H  
ATOM   1816 1HB  TYR   142      16.436  37.617  20.530  1.00  0.00           H  
ATOM   1817 2HB  TYR   142      17.331  36.225  19.960  1.00  0.00           H  
ATOM   1818  HD1 TYR   142      18.876  35.020  21.399  1.00  0.00           H  
ATOM   1819  HD2 TYR   142      17.004  38.681  22.738  1.00  0.00           H  
ATOM   1820  HE1 TYR   142      19.626  34.571  23.708  1.00  0.00           H  
ATOM   1821  HE2 TYR   142      17.771  38.224  25.031  1.00  0.00           H  
ATOM   1822  HH  TYR   142      19.381  36.987  26.168  1.00  0.00           H  
ATOM   1823  N   PRO   143      20.830  37.500  19.877  1.00  0.00           N  
ATOM   1824  CA  PRO   143      22.054  36.796  19.494  1.00  0.00           C  
ATOM   1825  C   PRO   143      21.871  35.277  19.475  1.00  0.00           C  
ATOM   1826  O   PRO   143      21.633  34.602  20.473  1.00  0.00           O  
ATOM   1827  CB  PRO   143      23.082  37.194  20.558  1.00  0.00           C  
ATOM   1828  CG  PRO   143      22.624  38.579  20.975  1.00  0.00           C  
ATOM   1829  CD  PRO   143      21.109  38.454  20.945  1.00  0.00           C  
ATOM   1830  HA  PRO   143      22.352  37.176  18.511  1.00  0.00           H  
ATOM   1831 1HB  PRO   143      23.057  36.522  21.425  1.00  0.00           H  
ATOM   1832 2HB  PRO   143      24.104  37.190  20.169  1.00  0.00           H  
ATOM   1833 1HG  PRO   143      22.955  39.318  20.234  1.00  0.00           H  
ATOM   1834 2HG  PRO   143      23.007  38.881  21.952  1.00  0.00           H  
ATOM   1835 1HD  PRO   143      20.640  39.422  20.757  1.00  0.00           H  
ATOM   1836 2HD  PRO   143      20.719  38.033  21.874  1.00  0.00           H  
ATOM   1837  N   GLY   144      21.913  34.750  18.198  1.00  0.00           N  
ATOM   1838  CA  GLY   144      21.847  33.322  17.962  1.00  0.00           C  
ATOM   1839  C   GLY   144      20.425  32.777  17.876  1.00  0.00           C  
ATOM   1840  O   GLY   144      20.200  31.602  17.585  1.00  0.00           O  
ATOM   1841  H   GLY   144      21.983  35.367  17.397  1.00  0.00           H  
ATOM   1842 1HA  GLY   144      22.354  33.133  17.014  1.00  0.00           H  
ATOM   1843 2HA  GLY   144      22.368  32.791  18.764  1.00  0.00           H  
ATOM   1844  N   GLY   145      19.433  33.700  18.118  1.00  0.00           N  
ATOM   1845  CA  GLY   145      18.042  33.344  18.324  1.00  0.00           C  
ATOM   1846  C   GLY   145      17.303  32.751  17.139  1.00  0.00           C  
ATOM   1847  O   GLY   145      16.169  32.284  17.255  1.00  0.00           O  
ATOM   1848  H   GLY   145      19.698  34.684  18.227  1.00  0.00           H  
ATOM   1849 1HA  GLY   145      17.997  32.623  19.138  1.00  0.00           H  
ATOM   1850 2HA  GLY   145      17.519  34.248  18.639  1.00  0.00           H  
ATOM   1851  N   ASN   146      17.979  32.806  15.940  1.00  0.00           N  
ATOM   1852  CA  ASN   146      17.493  32.121  14.758  1.00  0.00           C  
ATOM   1853  C   ASN   146      18.553  31.227  14.111  1.00  0.00           C  
ATOM   1854  O   ASN   146      18.471  30.883  12.931  1.00  0.00           O  
ATOM   1855  CB  ASN   146      16.822  33.069  13.776  1.00  0.00           C  
ATOM   1856  CG  ASN   146      17.804  33.830  12.922  1.00  0.00           C  
ATOM   1857  OD1 ASN   146      19.010  33.907  13.129  1.00  0.00           O  
ATOM   1858  ND2 ASN   146      17.228  34.430  11.834  1.00  0.00           N  
ATOM   1859  H   ASN   146      18.848  33.332  15.887  1.00  0.00           H  
ATOM   1860  HA  ASN   146      16.737  31.409  15.096  1.00  0.00           H  
ATOM   1861 1HB  ASN   146      16.193  33.791  14.305  1.00  0.00           H  
ATOM   1862 2HB  ASN   146      16.176  32.491  13.103  1.00  0.00           H  
ATOM   1863 1HD2 ASN   146      17.843  34.917  11.195  1.00  0.00           H  
ATOM   1864 2HD2 ASN   146      16.227  34.431  11.652  1.00  0.00           H  
ATOM   1865  N   VAL   147      19.470  30.699  14.998  1.00  0.00           N  
ATOM   1866  CA  VAL   147      20.439  29.693  14.603  1.00  0.00           C  
ATOM   1867  C   VAL   147      19.798  28.343  14.977  1.00  0.00           C  
ATOM   1868  O   VAL   147      19.233  28.110  16.046  1.00  0.00           O  
ATOM   1869  CB  VAL   147      21.814  29.892  15.254  1.00  0.00           C  
ATOM   1870  CG1 VAL   147      22.400  31.250  14.858  1.00  0.00           C  
ATOM   1871  CG2 VAL   147      22.792  28.787  14.841  1.00  0.00           C  
ATOM   1872  H   VAL   147      19.451  30.993  15.984  1.00  0.00           H  
ATOM   1873  HA  VAL   147      20.550  29.743  13.512  1.00  0.00           H  
ATOM   1874  HB  VAL   147      21.711  29.868  16.345  1.00  0.00           H  
ATOM   1875 1HG1 VAL   147      22.640  31.283  13.790  1.00  0.00           H  
ATOM   1876 2HG1 VAL   147      23.315  31.447  15.425  1.00  0.00           H  
ATOM   1877 3HG1 VAL   147      21.705  32.069  15.064  1.00  0.00           H  
ATOM   1878 1HG2 VAL   147      22.855  28.704  13.752  1.00  0.00           H  
ATOM   1879 2HG2 VAL   147      22.475  27.812  15.220  1.00  0.00           H  
ATOM   1880 3HG2 VAL   147      23.796  28.983  15.230  1.00  0.00           H  
ATOM   1881  N   THR   148      19.920  27.414  13.957  1.00  0.00           N  
ATOM   1882  CA  THR   148      19.296  26.092  14.019  1.00  0.00           C  
ATOM   1883  C   THR   148      20.294  25.106  14.645  1.00  0.00           C  
ATOM   1884  O   THR   148      21.447  24.980  14.235  1.00  0.00           O  
ATOM   1885  CB  THR   148      18.852  25.667  12.603  1.00  0.00           C  
ATOM   1886  OG1 THR   148      17.600  26.333  12.296  1.00  0.00           O  
ATOM   1887  CG2 THR   148      18.678  24.166  12.393  1.00  0.00           C  
ATOM   1888  H   THR   148      20.479  27.651  13.145  1.00  0.00           H  
ATOM   1889  HA  THR   148      18.416  26.180  14.667  1.00  0.00           H  
ATOM   1890  HB  THR   148      19.577  26.020  11.861  1.00  0.00           H  
ATOM   1891 1HG2 THR   148      18.058  23.723  13.174  1.00  0.00           H  
ATOM   1892 2HG2 THR   148      19.643  23.649  12.393  1.00  0.00           H  
ATOM   1893 3HG2 THR   148      18.182  23.967  11.438  1.00  0.00           H  
ATOM   1894  HG1 THR   148      16.931  25.830  12.829  1.00  0.00           H  
ATOM   1895  N   TYR   149      19.741  24.356  15.671  1.00  0.00           N  
ATOM   1896  CA  TYR   149      20.503  23.360  16.423  1.00  0.00           C  
ATOM   1897  C   TYR   149      19.581  22.142  16.535  1.00  0.00           C  
ATOM   1898  O   TYR   149      18.360  22.240  16.667  1.00  0.00           O  
ATOM   1899  CB  TYR   149      20.880  23.821  17.832  1.00  0.00           C  
ATOM   1900  CG  TYR   149      21.629  25.126  17.879  1.00  0.00           C  
ATOM   1901  CD1 TYR   149      22.997  25.184  17.580  1.00  0.00           C  
ATOM   1902  CD2 TYR   149      20.953  26.304  18.238  1.00  0.00           C  
ATOM   1903  CE1 TYR   149      23.680  26.396  17.676  1.00  0.00           C  
ATOM   1904  CE2 TYR   149      21.639  27.509  18.348  1.00  0.00           C  
ATOM   1905  CZ  TYR   149      23.000  27.535  18.085  1.00  0.00           C  
ATOM   1906  OH  TYR   149      23.706  28.680  18.339  1.00  0.00           O  
ATOM   1907  H   TYR   149      18.762  24.470  15.929  1.00  0.00           H  
ATOM   1908  HA  TYR   149      21.401  23.098  15.852  1.00  0.00           H  
ATOM   1909 1HB  TYR   149      19.981  23.911  18.450  1.00  0.00           H  
ATOM   1910 2HB  TYR   149      21.483  23.047  18.326  1.00  0.00           H  
ATOM   1911  HD1 TYR   149      23.550  24.287  17.314  1.00  0.00           H  
ATOM   1912  HD2 TYR   149      19.888  26.288  18.452  1.00  0.00           H  
ATOM   1913  HE1 TYR   149      24.746  26.451  17.493  1.00  0.00           H  
ATOM   1914  HE2 TYR   149      21.128  28.416  18.657  1.00  0.00           H  
ATOM   1915  HH  TYR   149      23.782  28.696  19.365  1.00  0.00           H  
ATOM   1916  N   GLN   150      20.232  20.927  16.429  1.00  0.00           N  
ATOM   1917  CA  GLN   150      19.555  19.621  16.521  1.00  0.00           C  
ATOM   1918  C   GLN   150      18.454  19.424  15.451  1.00  0.00           C  
ATOM   1919  O   GLN   150      17.605  18.539  15.525  1.00  0.00           O  
ATOM   1920  CB  GLN   150      19.046  19.314  17.940  1.00  0.00           C  
ATOM   1921  CG  GLN   150      19.082  17.808  18.217  1.00  0.00           C  
ATOM   1922  CD  GLN   150      18.463  17.398  19.538  1.00  0.00           C  
ATOM   1923  OE1 GLN   150      18.028  18.169  20.386  1.00  0.00           O  
ATOM   1924  NE2 GLN   150      18.441  16.034  19.701  1.00  0.00           N  
ATOM   1925  H   GLN   150      21.242  20.910  16.321  1.00  0.00           H  
ATOM   1926  HA  GLN   150      20.343  18.902  16.260  1.00  0.00           H  
ATOM   1927 1HB  GLN   150      19.671  19.820  18.687  1.00  0.00           H  
ATOM   1928 2HB  GLN   150      18.028  19.700  18.075  1.00  0.00           H  
ATOM   1929 1HG  GLN   150      20.123  17.462  18.217  1.00  0.00           H  
ATOM   1930 2HG  GLN   150      18.558  17.257  17.429  1.00  0.00           H  
ATOM   1931 1HE2 GLN   150      18.058  15.648  20.556  1.00  0.00           H  
ATOM   1932 2HE2 GLN   150      18.789  15.387  19.001  1.00  0.00           H  
ATOM   1933  N   GLY   151      18.580  20.266  14.362  1.00  0.00           N  
ATOM   1934  CA  GLY   151      17.616  20.309  13.280  1.00  0.00           C  
ATOM   1935  C   GLY   151      16.408  21.224  13.505  1.00  0.00           C  
ATOM   1936  O   GLY   151      15.539  21.342  12.638  1.00  0.00           O  
ATOM   1937  H   GLY   151      19.381  20.887  14.327  1.00  0.00           H  
ATOM   1938 1HA  GLY   151      18.146  20.664  12.390  1.00  0.00           H  
ATOM   1939 2HA  GLY   151      17.241  19.297  13.093  1.00  0.00           H  
ATOM   1940  N   VAL   152      16.353  21.910  14.702  1.00  0.00           N  
ATOM   1941  CA  VAL   152      15.158  22.660  15.076  1.00  0.00           C  
ATOM   1942  C   VAL   152      15.127  24.028  14.345  1.00  0.00           C  
ATOM   1943  O   VAL   152      16.085  24.794  14.229  1.00  0.00           O  
ATOM   1944  CB  VAL   152      15.039  22.814  16.608  1.00  0.00           C  
ATOM   1945  CG1 VAL   152      13.815  23.633  17.022  1.00  0.00           C  
ATOM   1946  CG2 VAL   152      14.959  21.440  17.289  1.00  0.00           C  
ATOM   1947  H   VAL   152      17.151  21.883  15.347  1.00  0.00           H  
ATOM   1948  HA  VAL   152      14.299  22.072  14.725  1.00  0.00           H  
ATOM   1949  HB  VAL   152      15.928  23.334  16.978  1.00  0.00           H  
ATOM   1950 1HG1 VAL   152      12.901  23.226  16.577  1.00  0.00           H  
ATOM   1951 2HG1 VAL   152      13.917  24.679  16.718  1.00  0.00           H  
ATOM   1952 3HG1 VAL   152      13.689  23.629  18.109  1.00  0.00           H  
ATOM   1953 1HG2 VAL   152      14.105  20.864  16.915  1.00  0.00           H  
ATOM   1954 2HG2 VAL   152      14.841  21.545  18.373  1.00  0.00           H  
ATOM   1955 3HG2 VAL   152      15.866  20.852  17.116  1.00  0.00           H  
ATOM   1956  N   ALA   153      13.869  24.339  13.860  1.00  0.00           N  
ATOM   1957  CA  ALA   153      13.520  25.632  13.309  1.00  0.00           C  
ATOM   1958  C   ALA   153      12.719  26.383  14.391  1.00  0.00           C  
ATOM   1959  O   ALA   153      11.887  25.835  15.115  1.00  0.00           O  
ATOM   1960  CB  ALA   153      12.679  25.492  12.051  1.00  0.00           C  
ATOM   1961  H   ALA   153      13.117  23.660  13.930  1.00  0.00           H  
ATOM   1962  HA  ALA   153      14.435  26.187  13.078  1.00  0.00           H  
ATOM   1963 1HB  ALA   153      11.752  24.942  12.249  1.00  0.00           H  
ATOM   1964 2HB  ALA   153      13.228  24.949  11.274  1.00  0.00           H  
ATOM   1965 3HB  ALA   153      12.401  26.474  11.654  1.00  0.00           H  
ATOM   1966  N   VAL   154      12.992  27.739  14.420  1.00  0.00           N  
ATOM   1967  CA  VAL   154      12.288  28.680  15.288  1.00  0.00           C  
ATOM   1968  C   VAL   154      11.226  29.364  14.398  1.00  0.00           C  
ATOM   1969  O   VAL   154      11.485  30.016  13.386  1.00  0.00           O  
ATOM   1970  CB  VAL   154      13.234  29.662  15.998  1.00  0.00           C  
ATOM   1971  CG1 VAL   154      12.455  30.678  16.836  1.00  0.00           C  
ATOM   1972  CG2 VAL   154      14.188  30.384  15.054  1.00  0.00           C  
ATOM   1973  H   VAL   154      13.690  28.122  13.797  1.00  0.00           H  
ATOM   1974  HA  VAL   154      11.773  28.098  16.063  1.00  0.00           H  
ATOM   1975  HB  VAL   154      13.855  29.080  16.692  1.00  0.00           H  
ATOM   1976 1HG1 VAL   154      11.875  31.359  16.204  1.00  0.00           H  
ATOM   1977 2HG1 VAL   154      13.136  31.285  17.443  1.00  0.00           H  
ATOM   1978 3HG1 VAL   154      11.769  30.169  17.517  1.00  0.00           H  
ATOM   1979 1HG2 VAL   154      13.685  30.780  14.172  1.00  0.00           H  
ATOM   1980 2HG2 VAL   154      14.984  29.714  14.715  1.00  0.00           H  
ATOM   1981 3HG2 VAL   154      14.655  31.226  15.565  1.00  0.00           H  
ATOM   1982  N   THR   155       9.943  29.107  14.808  1.00  0.00           N  
ATOM   1983  CA  THR   155       8.750  29.279  13.982  1.00  0.00           C  
ATOM   1984  C   THR   155       8.489  30.718  13.542  1.00  0.00           C  
ATOM   1985  O   THR   155       8.054  30.984  12.420  1.00  0.00           O  
ATOM   1986  CB  THR   155       7.534  28.728  14.757  1.00  0.00           C  
ATOM   1987  OG1 THR   155       7.807  28.755  16.179  1.00  0.00           O  
ATOM   1988  CG2 THR   155       7.268  27.277  14.373  1.00  0.00           C  
ATOM   1989  H   THR   155       9.771  28.707  15.728  1.00  0.00           H  
ATOM   1990  HA  THR   155       8.920  28.717  13.053  1.00  0.00           H  
ATOM   1991  HB  THR   155       6.628  29.316  14.573  1.00  0.00           H  
ATOM   1992 1HG2 THR   155       8.109  26.633  14.653  1.00  0.00           H  
ATOM   1993 2HG2 THR   155       7.087  27.176  13.299  1.00  0.00           H  
ATOM   1994 3HG2 THR   155       6.390  26.898  14.900  1.00  0.00           H  
ATOM   1995  HG1 THR   155       7.948  29.706  16.413  1.00  0.00           H  
ATOM   1996  N   ARG   156       8.688  31.692  14.492  1.00  0.00           N  
ATOM   1997  CA  ARG   156       8.544  33.111  14.188  1.00  0.00           C  
ATOM   1998  C   ARG   156       9.971  33.736  14.140  1.00  0.00           C  
ATOM   1999  O   ARG   156      10.283  34.758  14.756  1.00  0.00           O  
ATOM   2000  CB  ARG   156       7.608  33.835  15.167  1.00  0.00           C  
ATOM   2001  CG  ARG   156       6.168  33.304  15.301  1.00  0.00           C  
ATOM   2002  CD  ARG   156       5.346  33.345  14.015  1.00  0.00           C  
ATOM   2003  NE  ARG   156       3.884  33.232  14.226  1.00  0.00           N1+
ATOM   2004  CZ  ARG   156       3.209  32.105  14.578  1.00  0.00           C  
ATOM   2005  NH1 ARG   156       3.836  31.003  15.021  1.00  0.00           N  
ATOM   2006  NH2 ARG   156       1.871  32.090  14.437  1.00  0.00           N  
ATOM   2007  H   ARG   156       8.962  31.417  15.445  1.00  0.00           H  
ATOM   2008  HA  ARG   156       8.136  33.231  13.177  1.00  0.00           H  
ATOM   2009 1HB  ARG   156       8.048  33.815  16.167  1.00  0.00           H  
ATOM   2010 2HB  ARG   156       7.563  34.890  14.880  1.00  0.00           H  
ATOM   2011 1HG  ARG   156       5.656  33.909  16.059  1.00  0.00           H  
ATOM   2012 2HG  ARG   156       6.203  32.288  15.706  1.00  0.00           H  
ATOM   2013 1HD  ARG   156       5.649  32.552  13.323  1.00  0.00           H  
ATOM   2014 2HD  ARG   156       5.508  34.293  13.493  1.00  0.00           H  
ATOM   2015  HE  ARG   156       3.244  33.996  13.962  1.00  0.00           H  
ATOM   2016 1HH1 ARG   156       4.827  30.944  15.161  1.00  0.00           H  
ATOM   2017 2HH1 ARG   156       3.269  30.160  15.369  1.00  0.00           H  
ATOM   2018 1HH2 ARG   156       1.415  33.028  14.180  1.00  0.00           H  
ATOM   2019 2HH2 ARG   156       1.330  31.249  14.570  1.00  0.00           H  
ATOM   2020  N   SER   157      10.864  33.100  13.281  1.00  0.00           N  
ATOM   2021  CA  SER   157      12.150  33.711  12.938  1.00  0.00           C  
ATOM   2022  C   SER   157      12.910  33.039  11.783  1.00  0.00           C  
ATOM   2023  O   SER   157      13.737  33.663  11.106  1.00  0.00           O  
ATOM   2024  CB  SER   157      13.120  33.839  14.109  1.00  0.00           C  
ATOM   2025  OG  SER   157      13.793  35.097  14.030  1.00  0.00           O  
ATOM   2026  H   SER   157      10.578  32.206  12.886  1.00  0.00           H  
ATOM   2027  HA  SER   157      11.889  34.708  12.568  1.00  0.00           H  
ATOM   2028 1HB  SER   157      13.890  33.065  14.078  1.00  0.00           H  
ATOM   2029 2HB  SER   157      12.636  33.764  15.084  1.00  0.00           H  
ATOM   2030  HG  SER   157      13.280  35.755  14.567  1.00  0.00           H  
ATOM   2031  N   ARG   158      12.696  31.683  11.610  1.00  0.00           N  
ATOM   2032  CA  ARG   158      13.294  30.957  10.488  1.00  0.00           C  
ATOM   2033  C   ARG   158      12.521  31.340   9.212  1.00  0.00           C  
ATOM   2034  O   ARG   158      11.815  30.553   8.587  1.00  0.00           O  
ATOM   2035  CB  ARG   158      13.287  29.437  10.740  1.00  0.00           C  
ATOM   2036  CG  ARG   158      14.651  28.803  10.483  1.00  0.00           C  
ATOM   2037  CD  ARG   158      15.622  29.070  11.627  1.00  0.00           C  
ATOM   2038  NE  ARG   158      16.948  28.566  11.302  1.00  0.00           N1+
ATOM   2039  CZ  ARG   158      17.827  29.215  10.498  1.00  0.00           C  
ATOM   2040  NH1 ARG   158      17.570  30.423   9.940  1.00  0.00           N  
ATOM   2041  NH2 ARG   158      18.987  28.599  10.192  1.00  0.00           N  
ATOM   2042  H   ARG   158      12.120  31.152  12.281  1.00  0.00           H  
ATOM   2043  HA  ARG   158      14.321  31.324  10.367  1.00  0.00           H  
ATOM   2044 1HB  ARG   158      13.007  29.201  11.768  1.00  0.00           H  
ATOM   2045 2HB  ARG   158      12.551  28.927  10.109  1.00  0.00           H  
ATOM   2046 1HG  ARG   158      15.058  29.154   9.527  1.00  0.00           H  
ATOM   2047 2HG  ARG   158      14.530  27.717  10.381  1.00  0.00           H  
ATOM   2048 1HD  ARG   158      15.298  28.543  12.527  1.00  0.00           H  
ATOM   2049 2HD  ARG   158      15.694  30.129  11.897  1.00  0.00           H  
ATOM   2050  HE  ARG   158      17.283  27.689  11.756  1.00  0.00           H  
ATOM   2051 1HH1 ARG   158      16.709  30.915  10.130  1.00  0.00           H  
ATOM   2052 2HH1 ARG   158      18.262  30.896   9.372  1.00  0.00           H  
ATOM   2053 1HH2 ARG   158      19.137  27.644  10.493  1.00  0.00           H  
ATOM   2054 2HH2 ARG   158      19.679  29.035   9.598  1.00  0.00           H  
ATOM   2055  N   LYS   159      12.704  32.648   8.811  1.00  0.00           N  
ATOM   2056  CA  LYS   159      12.048  33.209   7.650  1.00  0.00           C  
ATOM   2057  C   LYS   159      12.948  34.287   7.023  1.00  0.00           C  
ATOM   2058  O   LYS   159      13.756  34.959   7.663  1.00  0.00           O  
ATOM   2059  CB  LYS   159      10.685  33.827   8.006  1.00  0.00           C  
ATOM   2060  CG  LYS   159       9.524  32.856   7.768  1.00  0.00           C  
ATOM   2061  CD  LYS   159       8.146  33.530   7.768  1.00  0.00           C  
ATOM   2062  CE  LYS   159       7.943  34.635   6.733  1.00  0.00           C  
ATOM   2063  NZ  LYS   159       8.263  34.167   5.384  1.00  0.00           N1+
ATOM   2064  H   LYS   159      13.319  33.254   9.363  1.00  0.00           H  
ATOM   2065  HA  LYS   159      11.933  32.410   6.906  1.00  0.00           H  
ATOM   2066 1HB  LYS   159      10.671  34.152   9.054  1.00  0.00           H  
ATOM   2067 2HB  LYS   159      10.534  34.731   7.409  1.00  0.00           H  
ATOM   2068 1HG  LYS   159       9.661  32.321   6.822  1.00  0.00           H  
ATOM   2069 2HG  LYS   159       9.533  32.091   8.554  1.00  0.00           H  
ATOM   2070 1HD  LYS   159       7.953  33.949   8.763  1.00  0.00           H  
ATOM   2071 2HD  LYS   159       7.387  32.753   7.608  1.00  0.00           H  
ATOM   2072 1HE  LYS   159       8.572  35.507   6.932  1.00  0.00           H  
ATOM   2073 2HE  LYS   159       6.900  34.965   6.716  1.00  0.00           H  
ATOM   2074 1HZ  LYS   159       9.264  33.817   5.253  1.00  0.00           H  
ATOM   2075 2HZ  LYS   159       8.375  34.972   4.670  1.00  0.00           H  
ATOM   2076 3HZ  LYS   159       7.639  33.483   4.953  1.00  0.00           H  
ATOM   2077  N   GLU   160      12.650  34.493   5.695  1.00  0.00           N  
ATOM   2078  CA  GLU   160      13.412  35.288   4.741  1.00  0.00           C  
ATOM   2079  C   GLU   160      13.344  36.787   5.044  1.00  0.00           C  
ATOM   2080  O   GLU   160      14.219  37.565   4.656  1.00  0.00           O  
ATOM   2081  CB  GLU   160      12.923  35.012   3.300  1.00  0.00           C  
ATOM   2082  CG  GLU   160      11.502  35.496   2.949  1.00  0.00           C  
ATOM   2083  CD  GLU   160      10.361  34.995   3.799  1.00  0.00           C  
ATOM   2084  OE1 GLU   160      10.568  34.030   4.611  1.00  0.00           O  
ATOM   2085  OE2 GLU   160       9.240  35.587   3.769  1.00  0.00           O1-
ATOM   2086  H   GLU   160      11.790  34.038   5.305  1.00  0.00           H  
ATOM   2087  HA  GLU   160      14.461  34.983   4.845  1.00  0.00           H  
ATOM   2088 1HB  GLU   160      13.619  35.490   2.599  1.00  0.00           H  
ATOM   2089 2HB  GLU   160      12.981  33.932   3.110  1.00  0.00           H  
ATOM   2090 1HG  GLU   160      11.285  35.192   1.917  1.00  0.00           H  
ATOM   2091 2HG  GLU   160      11.480  36.592   2.955  1.00  0.00           H  
ATOM   2092  N   GLY   161      12.172  37.187   5.654  1.00  0.00           N  
ATOM   2093  CA  GLY   161      11.878  38.567   5.990  1.00  0.00           C  
ATOM   2094  C   GLY   161      12.415  38.932   7.368  1.00  0.00           C  
ATOM   2095  O   GLY   161      12.678  40.090   7.694  1.00  0.00           O  
ATOM   2096  H   GLY   161      11.482  36.471   5.864  1.00  0.00           H  
ATOM   2097 1HA  GLY   161      12.325  39.229   5.243  1.00  0.00           H  
ATOM   2098 2HA  GLY   161      10.791  38.689   5.992  1.00  0.00           H  
ATOM   2099  N   ILE   162      12.482  37.871   8.249  1.00  0.00           N  
ATOM   2100  CA  ILE   162      12.875  38.043   9.644  1.00  0.00           C  
ATOM   2101  C   ILE   162      14.406  37.934   9.676  1.00  0.00           C  
ATOM   2102  O   ILE   162      15.105  38.753  10.277  1.00  0.00           O  
ATOM   2103  CB  ILE   162      12.166  37.087  10.613  1.00  0.00           C  
ATOM   2104  CG1 ILE   162      10.637  37.031  10.394  1.00  0.00           C  
ATOM   2105  CG2 ILE   162      12.482  37.501  12.060  1.00  0.00           C  
ATOM   2106  CD1 ILE   162       9.923  38.376  10.449  1.00  0.00           C  
ATOM   2107  H   ILE   162      12.280  36.936   7.905  1.00  0.00           H  
ATOM   2108  HA  ILE   162      12.632  39.074   9.928  1.00  0.00           H  
ATOM   2109  HB  ILE   162      12.550  36.071  10.462  1.00  0.00           H  
ATOM   2110 1HG1 ILE   162      10.426  36.572   9.421  1.00  0.00           H  
ATOM   2111 2HG1 ILE   162      10.191  36.365  11.143  1.00  0.00           H  
ATOM   2112 1HG2 ILE   162      12.284  38.565  12.230  1.00  0.00           H  
ATOM   2113 2HG2 ILE   162      13.536  37.320  12.293  1.00  0.00           H  
ATOM   2114 3HG2 ILE   162      11.879  36.938  12.777  1.00  0.00           H  
ATOM   2115 1HD1 ILE   162      10.260  39.049   9.656  1.00  0.00           H  
ATOM   2116 2HD1 ILE   162      10.074  38.876  11.409  1.00  0.00           H  
ATOM   2117 3HD1 ILE   162       8.847  38.230  10.310  1.00  0.00           H  
ATOM   2118  N   ALA   163      14.966  36.910   8.937  1.00  0.00           N  
ATOM   2119  CA  ALA   163      16.410  36.772   8.772  1.00  0.00           C  
ATOM   2120  C   ALA   163      17.033  37.991   8.056  1.00  0.00           C  
ATOM   2121  O   ALA   163      18.254  38.178   8.049  1.00  0.00           O  
ATOM   2122  CB  ALA   163      16.772  35.505   8.011  1.00  0.00           C  
ATOM   2123  H   ALA   163      14.365  36.190   8.507  1.00  0.00           H  
ATOM   2124  HA  ALA   163      16.840  36.731   9.778  1.00  0.00           H  
ATOM   2125 1HB  ALA   163      16.369  35.526   6.992  1.00  0.00           H  
ATOM   2126 2HB  ALA   163      16.375  34.618   8.515  1.00  0.00           H  
ATOM   2127 3HB  ALA   163      17.859  35.392   7.932  1.00  0.00           H  
ATOM   2128  N   HIS   164      16.129  38.812   7.402  1.00  0.00           N  
ATOM   2129  CA  HIS   164      16.497  40.112   6.851  1.00  0.00           C  
ATOM   2130  C   HIS   164      16.550  41.221   7.916  1.00  0.00           C  
ATOM   2131  O   HIS   164      17.211  42.239   7.710  1.00  0.00           O  
ATOM   2132  CB  HIS   164      15.578  40.579   5.717  1.00  0.00           C  
ATOM   2133  CG  HIS   164      16.169  40.259   4.398  1.00  0.00           C  
ATOM   2134  ND1 HIS   164      15.886  39.088   3.716  1.00  0.00           N1+
ATOM   2135  CD2 HIS   164      17.064  40.931   3.601  1.00  0.00           C  
ATOM   2136  CE1 HIS   164      16.575  39.018   2.576  1.00  0.00           C  
ATOM   2137  NE2 HIS   164      17.315  40.128   2.515  1.00  0.00           N  
ATOM   2138  H   HIS   164      15.171  38.471   7.339  1.00  0.00           H  
ATOM   2139  HA  HIS   164      17.525  40.010   6.487  1.00  0.00           H  
ATOM   2140 1HB  HIS   164      15.419  41.664   5.743  1.00  0.00           H  
ATOM   2141 2HB  HIS   164      14.591  40.114   5.781  1.00  0.00           H  
ATOM   2142  HD1 HIS   164      15.204  38.378   4.057  1.00  0.00           H  
ATOM   2143  HD2 HIS   164      17.578  41.873   3.672  1.00  0.00           H  
ATOM   2144  HE2 HIS   164      17.953  40.347   1.754  1.00  0.00           H  
ATOM   2145  HE1 HIS   164      16.545  38.219   1.847  1.00  0.00           H  
ATOM   2146  N   ASN   165      15.743  41.049   9.017  1.00  0.00           N  
ATOM   2147  CA  ASN   165      15.637  42.045  10.097  1.00  0.00           C  
ATOM   2148  C   ASN   165      16.714  41.771  11.163  1.00  0.00           C  
ATOM   2149  O   ASN   165      17.128  42.629  11.942  1.00  0.00           O  
ATOM   2150  CB  ASN   165      14.242  42.066  10.693  1.00  0.00           C  
ATOM   2151  CG  ASN   165      13.370  43.006   9.899  1.00  0.00           C  
ATOM   2152  OD1 ASN   165      13.335  44.214  10.112  1.00  0.00           O  
ATOM   2153  ND2 ASN   165      12.640  42.440   8.892  1.00  0.00           N  
ATOM   2154  H   ASN   165      15.227  40.176   9.125  1.00  0.00           H  
ATOM   2155  HA  ASN   165      15.884  43.026   9.670  1.00  0.00           H  
ATOM   2156 1HB  ASN   165      14.276  42.445  11.718  1.00  0.00           H  
ATOM   2157 2HB  ASN   165      13.786  41.072  10.734  1.00  0.00           H  
ATOM   2158 1HD2 ASN   165      12.018  43.031   8.351  1.00  0.00           H  
ATOM   2159 2HD2 ASN   165      12.672  41.449   8.613  1.00  0.00           H  
ATOM   2160  N   TYR   166      17.195  40.471  11.173  1.00  0.00           N  
ATOM   2161  CA  TYR   166      18.495  40.137  11.765  1.00  0.00           C  
ATOM   2162  C   TYR   166      19.611  40.804  10.918  1.00  0.00           C  
ATOM   2163  O   TYR   166      20.367  40.150  10.188  1.00  0.00           O  
ATOM   2164  CB  TYR   166      18.739  38.614  11.726  1.00  0.00           C  
ATOM   2165  CG  TYR   166      18.429  37.907  13.012  1.00  0.00           C  
ATOM   2166  CD1 TYR   166      17.132  37.462  13.293  1.00  0.00           C  
ATOM   2167  CD2 TYR   166      19.465  37.671  13.932  1.00  0.00           C  
ATOM   2168  CE1 TYR   166      16.878  36.784  14.482  1.00  0.00           C  
ATOM   2169  CE2 TYR   166      19.205  37.007  15.126  1.00  0.00           C  
ATOM   2170  CZ  TYR   166      17.909  36.583  15.394  1.00  0.00           C  
ATOM   2171  OH  TYR   166      17.597  35.996  16.581  1.00  0.00           O  
ATOM   2172  H   TYR   166      16.604  39.747  10.747  1.00  0.00           H  
ATOM   2173  HA  TYR   166      18.541  40.549  12.779  1.00  0.00           H  
ATOM   2174 1HB  TYR   166      18.169  38.149  10.915  1.00  0.00           H  
ATOM   2175 2HB  TYR   166      19.785  38.373  11.496  1.00  0.00           H  
ATOM   2176  HD1 TYR   166      16.319  37.625  12.590  1.00  0.00           H  
ATOM   2177  HD2 TYR   166      20.479  38.007  13.726  1.00  0.00           H  
ATOM   2178  HE1 TYR   166      15.877  36.429  14.707  1.00  0.00           H  
ATOM   2179  HE2 TYR   166      20.012  36.845  15.833  1.00  0.00           H  
ATOM   2180  HH  TYR   166      18.353  36.134  17.203  1.00  0.00           H  
ATOM   2181  N   LYS   167      19.692  42.180  11.009  1.00  0.00           N  
ATOM   2182  CA  LYS   167      20.707  42.999  10.334  1.00  0.00           C  
ATOM   2183  C   LYS   167      20.600  44.499  10.714  1.00  0.00           C  
ATOM   2184  O   LYS   167      19.573  45.016  11.151  1.00  0.00           O  
ATOM   2185  CB  LYS   167      20.677  42.829   8.801  1.00  0.00           C  
ATOM   2186  CG  LYS   167      21.849  41.969   8.294  1.00  0.00           C  
ATOM   2187  CD  LYS   167      21.591  41.266   6.957  1.00  0.00           C  
ATOM   2188  CE  LYS   167      20.382  40.335   6.908  1.00  0.00           C  
ATOM   2189  NZ  LYS   167      20.452  39.267   7.924  1.00  0.00           N1+
ATOM   2190  H   LYS   167      18.990  42.670  11.580  1.00  0.00           H  
ATOM   2191  HA  LYS   167      21.669  42.650  10.735  1.00  0.00           H  
ATOM   2192 1HB  LYS   167      19.716  42.400   8.513  1.00  0.00           H  
ATOM   2193 2HB  LYS   167      20.730  43.799   8.292  1.00  0.00           H  
ATOM   2194 1HG  LYS   167      22.727  42.619   8.182  1.00  0.00           H  
ATOM   2195 2HG  LYS   167      22.146  41.218   9.031  1.00  0.00           H  
ATOM   2196 1HD  LYS   167      22.489  40.696   6.690  1.00  0.00           H  
ATOM   2197 2HD  LYS   167      21.467  42.029   6.178  1.00  0.00           H  
ATOM   2198 1HE  LYS   167      20.318  39.836   5.936  1.00  0.00           H  
ATOM   2199 2HE  LYS   167      19.453  40.877   7.076  1.00  0.00           H  
ATOM   2200 1HZ  LYS   167      21.220  38.603   7.795  1.00  0.00           H  
ATOM   2201 2HZ  LYS   167      19.550  38.711   7.941  1.00  0.00           H  
ATOM   2202 3HZ  LYS   167      20.493  39.658   8.903  1.00  0.00           H  
ATOM   2203  N   ASN   168      21.786  45.177  10.484  1.00  0.00           N  
ATOM   2204  CA  ASN   168      22.055  46.545  10.938  1.00  0.00           C  
ATOM   2205  C   ASN   168      21.649  47.569   9.856  1.00  0.00           C  
ATOM   2206  O   ASN   168      21.377  47.251   8.701  1.00  0.00           O  
ATOM   2207  CB  ASN   168      23.552  46.679  11.201  1.00  0.00           C  
ATOM   2208  CG  ASN   168      23.815  46.950  12.649  1.00  0.00           C  
ATOM   2209  OD1 ASN   168      23.626  46.100  13.513  1.00  0.00           O  
ATOM   2210  ND2 ASN   168      24.288  48.192  12.925  1.00  0.00           N  
ATOM   2211  H   ASN   168      22.519  44.727   9.949  1.00  0.00           H  
ATOM   2212  HA  ASN   168      21.411  46.730  11.809  1.00  0.00           H  
ATOM   2213 1HB  ASN   168      24.018  47.446  10.579  1.00  0.00           H  
ATOM   2214 2HB  ASN   168      24.098  45.755  10.968  1.00  0.00           H  
ATOM   2215 1HD2 ASN   168      24.690  48.380  13.835  1.00  0.00           H  
ATOM   2216 2HD2 ASN   168      24.254  48.986  12.230  1.00  0.00           H  
ATOM   2217  N   GLU   169      21.630  48.868  10.344  1.00  0.00           N  
ATOM   2218  CA  GLU   169      21.269  50.076   9.588  1.00  0.00           C  
ATOM   2219  C   GLU   169      19.829  50.065   9.039  1.00  0.00           C  
ATOM   2220  O   GLU   169      19.420  50.817   8.159  1.00  0.00           O  
ATOM   2221  CB  GLU   169      22.349  50.490   8.585  1.00  0.00           C  
ATOM   2222  CG  GLU   169      23.552  51.148   9.274  1.00  0.00           C  
ATOM   2223  CD  GLU   169      24.338  50.159  10.125  1.00  0.00           C  
ATOM   2224  OE1 GLU   169      25.270  49.552   9.534  1.00  0.00           O  
ATOM   2225  OE2 GLU   169      23.961  50.033  11.332  1.00  0.00           O1-
ATOM   2226  H   GLU   169      21.978  49.052  11.285  1.00  0.00           H  
ATOM   2227  HA  GLU   169      21.218  50.858  10.361  1.00  0.00           H  
ATOM   2228 1HB  GLU   169      22.678  49.626   7.997  1.00  0.00           H  
ATOM   2229 2HB  GLU   169      21.938  51.216   7.873  1.00  0.00           H  
ATOM   2230 1HG  GLU   169      23.230  51.993   9.893  1.00  0.00           H  
ATOM   2231 2HG  GLU   169      24.222  51.559   8.508  1.00  0.00           H  
ATOM   2232  N   THR   170      19.017  49.245   9.784  1.00  0.00           N  
ATOM   2233  CA  THR   170      17.598  48.973   9.589  1.00  0.00           C  
ATOM   2234  C   THR   170      16.708  49.891  10.445  1.00  0.00           C  
ATOM   2235  O   THR   170      15.490  49.922  10.288  1.00  0.00           O  
ATOM   2236  CB  THR   170      17.333  47.504  10.013  1.00  0.00           C  
ATOM   2237  OG1 THR   170      18.139  47.225  11.176  1.00  0.00           O  
ATOM   2238  CG2 THR   170      17.681  46.525   8.895  1.00  0.00           C  
ATOM   2239  H   THR   170      19.425  48.721  10.558  1.00  0.00           H  
ATOM   2240  HA  THR   170      17.331  49.156   8.541  1.00  0.00           H  
ATOM   2241  HB  THR   170      16.285  47.355  10.296  1.00  0.00           H  
ATOM   2242 1HG2 THR   170      18.744  46.574   8.639  1.00  0.00           H  
ATOM   2243 2HG2 THR   170      17.092  46.727   7.995  1.00  0.00           H  
ATOM   2244 3HG2 THR   170      17.482  45.496   9.213  1.00  0.00           H  
ATOM   2245  HG1 THR   170      18.472  46.294  11.144  1.00  0.00           H  
ATOM   2246  N   GLU   171      17.380  50.574  11.432  1.00  0.00           N  
ATOM   2247  CA  GLU   171      16.787  51.352  12.512  1.00  0.00           C  
ATOM   2248  C   GLU   171      16.047  50.441  13.511  1.00  0.00           C  
ATOM   2249  O   GLU   171      16.670  49.600  14.166  1.00  0.00           O  
ATOM   2250  CB  GLU   171      16.227  52.746  12.177  1.00  0.00           C  
ATOM   2251  CG  GLU   171      15.395  52.953  10.917  1.00  0.00           C  
ATOM   2252  CD  GLU   171      13.944  52.517  10.935  1.00  0.00           C  
ATOM   2253  OE1 GLU   171      13.550  51.789  11.889  1.00  0.00           O  
ATOM   2254  OE2 GLU   171      13.241  52.929   9.951  1.00  0.00           O1-
ATOM   2255  H   GLU   171      18.392  50.512  11.397  1.00  0.00           H  
ATOM   2256  HA  GLU   171      17.676  51.608  13.114  1.00  0.00           H  
ATOM   2257 1HB  GLU   171      15.672  53.133  13.040  1.00  0.00           H  
ATOM   2258 2HB  GLU   171      17.097  53.411  12.068  1.00  0.00           H  
ATOM   2259 1HG  GLU   171      15.891  52.514  10.046  1.00  0.00           H  
ATOM   2260 2HG  GLU   171      15.371  54.036  10.726  1.00  0.00           H  
ATOM   2261  N   TRP   172      14.685  50.567  13.582  1.00  0.00           N  
ATOM   2262  CA  TRP   172      13.879  49.836  14.550  1.00  0.00           C  
ATOM   2263  C   TRP   172      12.383  49.656  14.236  1.00  0.00           C  
ATOM   2264  O   TRP   172      11.653  49.001  14.986  1.00  0.00           O  
ATOM   2265  CB  TRP   172      14.035  50.386  15.980  1.00  0.00           C  
ATOM   2266  CG  TRP   172      13.679  51.839  16.101  1.00  0.00           C  
ATOM   2267  CD1 TRP   172      12.410  52.366  16.249  1.00  0.00           C  
ATOM   2268  CD2 TRP   172      14.591  52.945  16.107  1.00  0.00           C  
ATOM   2269  NE1 TRP   172      12.521  53.726  16.356  1.00  0.00           N  
ATOM   2270  CE2 TRP   172      13.834  54.112  16.221  1.00  0.00           C  
ATOM   2271  CE3 TRP   172      15.995  53.062  16.043  1.00  0.00           C  
ATOM   2272  CZ2 TRP   172      14.406  55.391  16.245  1.00  0.00           C  
ATOM   2273  CZ3 TRP   172      16.585  54.331  16.087  1.00  0.00           C  
ATOM   2274  CH2 TRP   172      15.800  55.478  16.176  1.00  0.00           C  
ATOM   2275  H   TRP   172      14.218  51.211  12.907  1.00  0.00           H  
ATOM   2276  HA  TRP   172      14.269  48.815  14.537  1.00  0.00           H  
ATOM   2277 1HB  TRP   172      13.417  49.812  16.682  1.00  0.00           H  
ATOM   2278 2HB  TRP   172      15.070  50.243  16.315  1.00  0.00           H  
ATOM   2279  HD1 TRP   172      11.442  51.887  16.313  1.00  0.00           H  
ATOM   2280  HE1 TRP   172      11.753  54.360  16.523  1.00  0.00           H  
ATOM   2281  HE3 TRP   172      16.626  52.179  16.005  1.00  0.00           H  
ATOM   2282  HZ2 TRP   172      13.798  56.284  16.338  1.00  0.00           H  
ATOM   2283  HZ3 TRP   172      17.670  54.410  16.086  1.00  0.00           H  
ATOM   2284  HH2 TRP   172      16.280  56.453  16.218  1.00  0.00           H  
ATOM   2285  N   ARG   173      11.915  50.208  13.066  1.00  0.00           N  
ATOM   2286  CA  ARG   173      10.497  50.205  12.707  1.00  0.00           C  
ATOM   2287  C   ARG   173       9.690  48.882  12.754  1.00  0.00           C  
ATOM   2288  O   ARG   173       8.462  48.895  12.655  1.00  0.00           O  
ATOM   2289  CB  ARG   173      10.304  50.816  11.297  1.00  0.00           C  
ATOM   2290  CG  ARG   173      10.865  49.934  10.165  1.00  0.00           C  
ATOM   2291  CD  ARG   173      10.739  50.586   8.787  1.00  0.00           C  
ATOM   2292  NE  ARG   173      11.626  51.735   8.674  1.00  0.00           N1+
ATOM   2293  CZ  ARG   173      11.938  52.444   7.581  1.00  0.00           C  
ATOM   2294  NH1 ARG   173      11.461  52.166   6.356  1.00  0.00           N  
ATOM   2295  NH2 ARG   173      12.776  53.480   7.742  1.00  0.00           N  
ATOM   2296  H   ARG   173      12.576  50.738  12.455  1.00  0.00           H  
ATOM   2297  HA  ARG   173      10.017  50.866  13.441  1.00  0.00           H  
ATOM   2298 1HB  ARG   173       9.234  50.976  11.115  1.00  0.00           H  
ATOM   2299 2HB  ARG   173      10.773  51.806  11.270  1.00  0.00           H  
ATOM   2300 1HG  ARG   173      10.321  48.984  10.136  1.00  0.00           H  
ATOM   2301 2HG  ARG   173      11.918  49.701  10.356  1.00  0.00           H  
ATOM   2302 1HD  ARG   173       9.711  50.917   8.611  1.00  0.00           H  
ATOM   2303 2HD  ARG   173      11.025  49.856   8.023  1.00  0.00           H  
ATOM   2304  HE  ARG   173      12.183  52.102   9.493  1.00  0.00           H  
ATOM   2305 1HH1 ARG   173      10.866  51.364   6.206  1.00  0.00           H  
ATOM   2306 2HH1 ARG   173      11.710  52.736   5.561  1.00  0.00           H  
ATOM   2307 1HH2 ARG   173      13.158  53.521   8.734  1.00  0.00           H  
ATOM   2308 2HH2 ARG   173      13.106  54.101   7.026  1.00  0.00           H  
ATOM   2309  N   ALA   174      10.408  47.706  12.733  1.00  0.00           N  
ATOM   2310  CA  ALA   174       9.800  46.438  12.329  1.00  0.00           C  
ATOM   2311  C   ALA   174       9.157  45.598  13.454  1.00  0.00           C  
ATOM   2312  O   ALA   174       8.327  44.710  13.219  1.00  0.00           O  
ATOM   2313  CB  ALA   174      10.834  45.617  11.578  1.00  0.00           C  
ATOM   2314  H   ALA   174      11.387  47.743  13.005  1.00  0.00           H  
ATOM   2315  HA  ALA   174       8.990  46.669  11.626  1.00  0.00           H  
ATOM   2316 1HB  ALA   174      11.701  45.407  12.212  1.00  0.00           H  
ATOM   2317 2HB  ALA   174      11.196  46.161  10.699  1.00  0.00           H  
ATOM   2318 3HB  ALA   174      10.410  44.668  11.234  1.00  0.00           H  
ATOM   2319  N   ASN   175       9.654  45.801  14.725  1.00  0.00           N  
ATOM   2320  CA  ASN   175       9.238  44.917  15.821  1.00  0.00           C  
ATOM   2321  C   ASN   175       7.875  45.358  16.376  1.00  0.00           C  
ATOM   2322  O   ASN   175       6.987  44.551  16.655  1.00  0.00           O  
ATOM   2323  CB  ASN   175      10.289  44.727  16.905  1.00  0.00           C  
ATOM   2324  CG  ASN   175      10.977  46.003  17.309  1.00  0.00           C  
ATOM   2325  OD1 ASN   175      10.440  47.105  17.283  1.00  0.00           O  
ATOM   2326  ND2 ASN   175      12.262  45.846  17.723  1.00  0.00           N  
ATOM   2327  H   ASN   175      10.282  46.591  14.889  1.00  0.00           H  
ATOM   2328  HA  ASN   175       9.056  43.925  15.385  1.00  0.00           H  
ATOM   2329 1HB  ASN   175      11.051  44.030  16.536  1.00  0.00           H  
ATOM   2330 2HB  ASN   175       9.846  44.282  17.803  1.00  0.00           H  
ATOM   2331 1HD2 ASN   175      12.767  46.672  18.025  1.00  0.00           H  
ATOM   2332 2HD2 ASN   175      12.762  44.967  17.747  1.00  0.00           H  
ATOM   2333  N   ILE   176       7.766  46.721  16.558  1.00  0.00           N  
ATOM   2334  CA  ILE   176       6.516  47.387  16.908  1.00  0.00           C  
ATOM   2335  C   ILE   176       5.395  47.030  15.914  1.00  0.00           C  
ATOM   2336  O   ILE   176       4.218  47.000  16.266  1.00  0.00           O  
ATOM   2337  CB  ILE   176       6.722  48.919  17.043  1.00  0.00           C  
ATOM   2338  CG1 ILE   176       5.424  49.608  17.505  1.00  0.00           C  
ATOM   2339  CG2 ILE   176       7.263  49.573  15.764  1.00  0.00           C  
ATOM   2340  CD1 ILE   176       5.633  51.044  17.955  1.00  0.00           C  
ATOM   2341  H   ILE   176       8.627  47.272  16.497  1.00  0.00           H  
ATOM   2342  HA  ILE   176       6.217  46.973  17.876  1.00  0.00           H  
ATOM   2343  HB  ILE   176       7.482  49.069  17.823  1.00  0.00           H  
ATOM   2344 1HG1 ILE   176       4.679  49.603  16.701  1.00  0.00           H  
ATOM   2345 2HG1 ILE   176       4.994  49.045  18.340  1.00  0.00           H  
ATOM   2346 1HG2 ILE   176       6.520  49.564  14.960  1.00  0.00           H  
ATOM   2347 2HG2 ILE   176       8.164  49.071  15.403  1.00  0.00           H  
ATOM   2348 3HG2 ILE   176       7.543  50.616  15.944  1.00  0.00           H  
ATOM   2349 1HD1 ILE   176       5.961  51.687  17.134  1.00  0.00           H  
ATOM   2350 2HD1 ILE   176       6.374  51.098  18.758  1.00  0.00           H  
ATOM   2351 3HD1 ILE   176       4.688  51.450  18.328  1.00  0.00           H  
ATOM   2352  N   ASP   177       5.812  46.849  14.612  1.00  0.00           N  
ATOM   2353  CA  ASP   177       4.904  46.468  13.523  1.00  0.00           C  
ATOM   2354  C   ASP   177       4.536  44.976  13.735  1.00  0.00           C  
ATOM   2355  O   ASP   177       3.369  44.599  13.846  1.00  0.00           O  
ATOM   2356  CB  ASP   177       5.591  46.765  12.187  1.00  0.00           C  
ATOM   2357  CG  ASP   177       4.676  46.888  10.967  1.00  0.00           C  
ATOM   2358  OD1 ASP   177       3.842  45.951  10.820  1.00  0.00           O  
ATOM   2359  OD2 ASP   177       4.893  47.898  10.235  1.00  0.00           O1-
ATOM   2360  H   ASP   177       6.795  46.994  14.396  1.00  0.00           H  
ATOM   2361  HA  ASP   177       3.985  47.057  13.628  1.00  0.00           H  
ATOM   2362 1HB  ASP   177       6.338  45.999  11.948  1.00  0.00           H  
ATOM   2363 2HB  ASP   177       6.139  47.712  12.272  1.00  0.00           H  
ATOM   2364  N   THR   178       5.593  44.080  13.758  1.00  0.00           N  
ATOM   2365  CA  THR   178       5.373  42.641  13.587  1.00  0.00           C  
ATOM   2366  C   THR   178       5.059  41.783  14.831  1.00  0.00           C  
ATOM   2367  O   THR   178       4.433  40.721  14.725  1.00  0.00           O  
ATOM   2368  CB  THR   178       6.510  41.969  12.782  1.00  0.00           C  
ATOM   2369  OG1 THR   178       7.800  42.223  13.345  1.00  0.00           O  
ATOM   2370  CG2 THR   178       6.525  42.414  11.321  1.00  0.00           C  
ATOM   2371  H   THR   178       6.541  44.442  13.848  1.00  0.00           H  
ATOM   2372  HA  THR   178       4.457  42.548  12.985  1.00  0.00           H  
ATOM   2373  HB  THR   178       6.377  40.882  12.799  1.00  0.00           H  
ATOM   2374 1HG2 THR   178       6.711  43.489  11.231  1.00  0.00           H  
ATOM   2375 2HG2 THR   178       5.578  42.181  10.826  1.00  0.00           H  
ATOM   2376 3HG2 THR   178       7.334  41.911  10.781  1.00  0.00           H  
ATOM   2377  HG1 THR   178       8.017  43.176  13.197  1.00  0.00           H  
ATOM   2378  N   VAL   179       5.577  42.184  16.048  1.00  0.00           N  
ATOM   2379  CA  VAL   179       5.460  41.307  17.232  1.00  0.00           C  
ATOM   2380  C   VAL   179       3.975  41.213  17.648  1.00  0.00           C  
ATOM   2381  O   VAL   179       3.497  40.240  18.238  1.00  0.00           O  
ATOM   2382  CB  VAL   179       6.347  41.827  18.387  1.00  0.00           C  
ATOM   2383  CG1 VAL   179       6.032  41.168  19.733  1.00  0.00           C  
ATOM   2384  CG2 VAL   179       7.830  41.605  18.057  1.00  0.00           C  
ATOM   2385  H   VAL   179       6.065  43.083  16.129  1.00  0.00           H  
ATOM   2386  HA  VAL   179       5.768  40.298  16.929  1.00  0.00           H  
ATOM   2387  HB  VAL   179       6.182  42.904  18.513  1.00  0.00           H  
ATOM   2388 1HG1 VAL   179       6.753  41.477  20.497  1.00  0.00           H  
ATOM   2389 2HG1 VAL   179       6.063  40.077  19.654  1.00  0.00           H  
ATOM   2390 3HG1 VAL   179       5.042  41.458  20.097  1.00  0.00           H  
ATOM   2391 1HG2 VAL   179       8.060  40.538  17.973  1.00  0.00           H  
ATOM   2392 2HG2 VAL   179       8.469  42.027  18.842  1.00  0.00           H  
ATOM   2393 3HG2 VAL   179       8.110  42.082  17.113  1.00  0.00           H  
ATOM   2394  N   MET   180       3.240  42.363  17.378  1.00  0.00           N  
ATOM   2395  CA  MET   180       1.856  42.484  17.807  1.00  0.00           C  
ATOM   2396  C   MET   180       1.016  41.391  17.142  1.00  0.00           C  
ATOM   2397  O   MET   180      -0.004  40.951  17.681  1.00  0.00           O  
ATOM   2398  CB  MET   180       1.236  43.869  17.562  1.00  0.00           C  
ATOM   2399  CG  MET   180       0.676  44.074  16.150  1.00  0.00           C  
ATOM   2400  SD  MET   180      -0.266  45.622  16.000  1.00  0.00           S  
ATOM   2401  CE  MET   180       1.118  46.777  15.911  1.00  0.00           C  
ATOM   2402  H   MET   180       3.709  43.130  16.893  1.00  0.00           H  
ATOM   2403  HA  MET   180       1.857  42.285  18.886  1.00  0.00           H  
ATOM   2404 1HB  MET   180       1.974  44.644  17.802  1.00  0.00           H  
ATOM   2405 2HB  MET   180       0.410  43.986  18.278  1.00  0.00           H  
ATOM   2406 1HG  MET   180      -0.050  43.295  15.904  1.00  0.00           H  
ATOM   2407 2HG  MET   180       1.466  44.036  15.398  1.00  0.00           H  
ATOM   2408 1HE  MET   180       0.730  47.786  15.749  1.00  0.00           H  
ATOM   2409 2HE  MET   180       1.775  46.525  15.076  1.00  0.00           H  
ATOM   2410 3HE  MET   180       1.677  46.776  16.849  1.00  0.00           H  
ATOM   2411  N   ALA   181       1.419  41.015  15.871  1.00  0.00           N  
ATOM   2412  CA  ALA   181       0.628  40.052  15.124  1.00  0.00           C  
ATOM   2413  C   ALA   181       0.745  38.720  15.868  1.00  0.00           C  
ATOM   2414  O   ALA   181      -0.217  37.975  16.048  1.00  0.00           O  
ATOM   2415  CB  ALA   181       1.113  39.917  13.692  1.00  0.00           C  
ATOM   2416  H   ALA   181       2.265  41.417  15.461  1.00  0.00           H  
ATOM   2417  HA  ALA   181      -0.420  40.372  15.149  1.00  0.00           H  
ATOM   2418 1HB  ALA   181       2.154  39.581  13.646  1.00  0.00           H  
ATOM   2419 2HB  ALA   181       1.051  40.877  13.169  1.00  0.00           H  
ATOM   2420 3HB  ALA   181       0.507  39.187  13.145  1.00  0.00           H  
ATOM   2421  N   TRP   182       2.007  38.401  16.310  1.00  0.00           N  
ATOM   2422  CA  TRP   182       2.337  37.092  16.865  1.00  0.00           C  
ATOM   2423  C   TRP   182       1.842  37.014  18.322  1.00  0.00           C  
ATOM   2424  O   TRP   182       1.588  35.954  18.900  1.00  0.00           O  
ATOM   2425  CB  TRP   182       3.835  36.773  16.790  1.00  0.00           C  
ATOM   2426  CG  TRP   182       4.474  36.999  15.447  1.00  0.00           C  
ATOM   2427  CD1 TRP   182       3.873  36.892  14.207  1.00  0.00           C  
ATOM   2428  CD2 TRP   182       5.841  37.359  15.204  1.00  0.00           C  
ATOM   2429  NE1 TRP   182       4.780  37.245  13.249  1.00  0.00           N  
ATOM   2430  CE2 TRP   182       6.000  37.498  13.825  1.00  0.00           C  
ATOM   2431  CE3 TRP   182       6.964  37.575  16.031  1.00  0.00           C  
ATOM   2432  CZ2 TRP   182       7.220  37.837  13.233  1.00  0.00           C  
ATOM   2433  CZ3 TRP   182       8.195  37.905  15.454  1.00  0.00           C  
ATOM   2434  CH2 TRP   182       8.317  38.039  14.073  1.00  0.00           C  
ATOM   2435  H   TRP   182       2.731  39.113  16.221  1.00  0.00           H  
ATOM   2436  HA  TRP   182       1.775  36.349  16.293  1.00  0.00           H  
ATOM   2437 1HB  TRP   182       4.371  37.361  17.546  1.00  0.00           H  
ATOM   2438 2HB  TRP   182       3.969  35.718  17.046  1.00  0.00           H  
ATOM   2439  HD1 TRP   182       2.857  36.652  13.923  1.00  0.00           H  
ATOM   2440  HE1 TRP   182       4.579  37.307  12.262  1.00  0.00           H  
ATOM   2441  HE3 TRP   182       6.880  37.453  17.107  1.00  0.00           H  
ATOM   2442  HZ2 TRP   182       7.311  37.936  12.157  1.00  0.00           H  
ATOM   2443  HZ3 TRP   182       9.067  38.041  16.089  1.00  0.00           H  
ATOM   2444  HH2 TRP   182       9.281  38.297  13.641  1.00  0.00           H  
ATOM   2445  N   PHE   183       1.770  38.224  18.984  1.00  0.00           N  
ATOM   2446  CA  PHE   183       1.164  38.356  20.301  1.00  0.00           C  
ATOM   2447  C   PHE   183      -0.372  38.286  20.246  1.00  0.00           C  
ATOM   2448  O   PHE   183      -1.037  38.005  21.252  1.00  0.00           O  
ATOM   2449  CB  PHE   183       1.660  39.608  21.034  1.00  0.00           C  
ATOM   2450  CG  PHE   183       2.712  39.320  22.086  1.00  0.00           C  
ATOM   2451  CD1 PHE   183       2.796  40.158  23.205  1.00  0.00           C  
ATOM   2452  CD2 PHE   183       3.614  38.248  21.987  1.00  0.00           C  
ATOM   2453  CE1 PHE   183       3.665  39.858  24.252  1.00  0.00           C  
ATOM   2454  CE2 PHE   183       4.453  37.925  23.050  1.00  0.00           C  
ATOM   2455  CZ  PHE   183       4.443  38.706  24.196  1.00  0.00           C  
ATOM   2456  H   PHE   183       2.192  39.044  18.530  1.00  0.00           H  
ATOM   2457  HA  PHE   183       1.426  37.450  20.856  1.00  0.00           H  
ATOM   2458 1HB  PHE   183       2.064  40.353  20.342  1.00  0.00           H  
ATOM   2459 2HB  PHE   183       0.812  40.086  21.539  1.00  0.00           H  
ATOM   2460  HD1 PHE   183       2.156  41.032  23.283  1.00  0.00           H  
ATOM   2461  HD2 PHE   183       3.665  37.624  21.097  1.00  0.00           H  
ATOM   2462  HE1 PHE   183       3.711  40.503  25.126  1.00  0.00           H  
ATOM   2463  HE2 PHE   183       5.110  37.061  22.988  1.00  0.00           H  
ATOM   2464  HZ  PHE   183       5.059  38.420  25.040  1.00  0.00           H  
ATOM   2465  N   THR   184      -0.924  38.640  19.035  1.00  0.00           N  
ATOM   2466  CA  THR   184      -2.358  38.503  18.737  1.00  0.00           C  
ATOM   2467  C   THR   184      -2.673  37.063  18.276  1.00  0.00           C  
ATOM   2468  O   THR   184      -3.719  36.504  18.606  1.00  0.00           O  
ATOM   2469  CB  THR   184      -2.810  39.537  17.694  1.00  0.00           C  
ATOM   2470  OG1 THR   184      -2.474  40.856  18.158  1.00  0.00           O  
ATOM   2471  CG2 THR   184      -4.315  39.510  17.457  1.00  0.00           C  
ATOM   2472  H   THR   184      -0.303  39.022  18.318  1.00  0.00           H  
ATOM   2473  HA  THR   184      -2.893  38.673  19.680  1.00  0.00           H  
ATOM   2474  HB  THR   184      -2.304  39.386  16.735  1.00  0.00           H  
ATOM   2475 1HG2 THR   184      -4.863  39.657  18.395  1.00  0.00           H  
ATOM   2476 2HG2 THR   184      -4.639  38.568  17.006  1.00  0.00           H  
ATOM   2477 3HG2 THR   184      -4.610  40.326  16.788  1.00  0.00           H  
ATOM   2478  HG1 THR   184      -1.490  40.939  18.049  1.00  0.00           H  
ATOM   2479  N   GLU   185      -1.780  36.482  17.397  1.00  0.00           N  
ATOM   2480  CA  GLU   185      -1.945  35.111  16.908  1.00  0.00           C  
ATOM   2481  C   GLU   185      -1.892  34.145  18.101  1.00  0.00           C  
ATOM   2482  O   GLU   185      -1.005  34.167  18.959  1.00  0.00           O  
ATOM   2483  CB  GLU   185      -0.816  34.663  15.959  1.00  0.00           C  
ATOM   2484  CG  GLU   185      -0.928  35.219  14.545  1.00  0.00           C  
ATOM   2485  CD  GLU   185       0.390  35.187  13.762  1.00  0.00           C  
ATOM   2486  OE1 GLU   185       1.187  34.225  14.009  1.00  0.00           O  
ATOM   2487  OE2 GLU   185       0.537  36.131  12.941  1.00  0.00           O1-
ATOM   2488  H   GLU   185      -1.001  37.042  17.024  1.00  0.00           H  
ATOM   2489  HA  GLU   185      -2.922  35.044  16.416  1.00  0.00           H  
ATOM   2490 1HB  GLU   185       0.151  34.927  16.401  1.00  0.00           H  
ATOM   2491 2HB  GLU   185      -0.812  33.567  15.885  1.00  0.00           H  
ATOM   2492 1HG  GLU   185      -1.294  36.251  14.568  1.00  0.00           H  
ATOM   2493 2HG  GLU   185      -1.668  34.640  13.980  1.00  0.00           H  
ATOM   2494  N   GLU   186      -2.871  33.181  18.113  1.00  0.00           N  
ATOM   2495  CA  GLU   186      -3.032  32.238  19.214  1.00  0.00           C  
ATOM   2496  C   GLU   186      -2.193  30.962  19.036  1.00  0.00           C  
ATOM   2497  O   GLU   186      -2.558  29.869  19.467  1.00  0.00           O  
ATOM   2498  CB  GLU   186      -4.505  31.899  19.422  1.00  0.00           C  
ATOM   2499  CG  GLU   186      -5.337  33.145  19.717  1.00  0.00           C  
ATOM   2500  CD  GLU   186      -6.679  32.660  20.241  1.00  0.00           C  
ATOM   2501  OE1 GLU   186      -7.336  31.938  19.443  1.00  0.00           O  
ATOM   2502  OE2 GLU   186      -6.942  33.026  21.421  1.00  0.00           O1-
ATOM   2503  H   GLU   186      -3.537  33.130  17.348  1.00  0.00           H  
ATOM   2504  HA  GLU   186      -2.649  32.716  20.126  1.00  0.00           H  
ATOM   2505 1HB  GLU   186      -4.897  31.391  18.531  1.00  0.00           H  
ATOM   2506 2HB  GLU   186      -4.602  31.185  20.251  1.00  0.00           H  
ATOM   2507 1HG  GLU   186      -5.495  33.746  18.816  1.00  0.00           H  
ATOM   2508 2HG  GLU   186      -4.845  33.777  20.465  1.00  0.00           H  
ATOM   2509  N   ASP   187      -0.908  31.167  18.574  1.00  0.00           N  
ATOM   2510  CA  ASP   187       0.051  30.066  18.423  1.00  0.00           C  
ATOM   2511  C   ASP   187       1.025  30.028  19.616  1.00  0.00           C  
ATOM   2512  O   ASP   187       2.129  29.489  19.566  1.00  0.00           O  
ATOM   2513  CB  ASP   187       0.803  30.199  17.114  1.00  0.00           C  
ATOM   2514  CG  ASP   187       1.697  29.011  16.769  1.00  0.00           C  
ATOM   2515  OD1 ASP   187       1.464  27.902  17.359  1.00  0.00           O  
ATOM   2516  OD2 ASP   187       2.577  29.275  15.885  1.00  0.00           O1-
ATOM   2517  H   ASP   187      -0.611  32.114  18.351  1.00  0.00           H  
ATOM   2518  HA  ASP   187      -0.508  29.124  18.446  1.00  0.00           H  
ATOM   2519 1HB  ASP   187       1.421  31.106  17.135  1.00  0.00           H  
ATOM   2520 2HB  ASP   187       0.089  30.316  16.289  1.00  0.00           H  
ATOM   2521  N   LEU   188       0.513  30.522  20.796  1.00  0.00           N  
ATOM   2522  CA  LEU   188       1.274  30.575  22.042  1.00  0.00           C  
ATOM   2523  C   LEU   188       2.387  31.610  21.806  1.00  0.00           C  
ATOM   2524  O   LEU   188       2.052  32.786  21.634  1.00  0.00           O  
ATOM   2525  CB  LEU   188       1.647  29.206  22.621  1.00  0.00           C  
ATOM   2526  CG  LEU   188       0.479  28.487  23.346  1.00  0.00           C  
ATOM   2527  CD1 LEU   188      -0.803  28.371  22.522  1.00  0.00           C  
ATOM   2528  CD2 LEU   188       0.918  27.089  23.786  1.00  0.00           C  
ATOM   2529  H   LEU   188      -0.442  30.860  20.784  1.00  0.00           H  
ATOM   2530  HA  LEU   188       0.609  31.062  22.769  1.00  0.00           H  
ATOM   2531 1HB  LEU   188       2.053  28.548  21.845  1.00  0.00           H  
ATOM   2532 2HB  LEU   188       2.450  29.343  23.356  1.00  0.00           H  
ATOM   2533  HG  LEU   188       0.239  29.060  24.251  1.00  0.00           H  
ATOM   2534 1HD1 LEU   188      -0.610  27.928  21.541  1.00  0.00           H  
ATOM   2535 2HD1 LEU   188      -1.274  29.348  22.379  1.00  0.00           H  
ATOM   2536 3HD1 LEU   188      -1.541  27.742  23.034  1.00  0.00           H  
ATOM   2537 1HD2 LEU   188       1.197  26.470  22.927  1.00  0.00           H  
ATOM   2538 2HD2 LEU   188       0.115  26.577  24.327  1.00  0.00           H  
ATOM   2539 3HD2 LEU   188       1.776  27.147  24.458  1.00  0.00           H  
ATOM   2540  N   ASP   189       3.668  31.179  21.599  1.00  0.00           N  
ATOM   2541  CA  ASP   189       4.776  32.051  21.159  1.00  0.00           C  
ATOM   2542  C   ASP   189       5.605  32.606  22.353  1.00  0.00           C  
ATOM   2543  O   ASP   189       5.133  32.896  23.454  1.00  0.00           O  
ATOM   2544  CB  ASP   189       4.377  33.191  20.207  1.00  0.00           C  
ATOM   2545  CG  ASP   189       5.539  33.765  19.404  1.00  0.00           C  
ATOM   2546  OD1 ASP   189       6.592  33.059  19.396  1.00  0.00           O  
ATOM   2547  OD2 ASP   189       5.328  34.884  18.859  1.00  0.00           O1-
ATOM   2548  H   ASP   189       3.895  30.199  21.740  1.00  0.00           H  
ATOM   2549  HA  ASP   189       5.420  31.351  20.616  1.00  0.00           H  
ATOM   2550 1HB  ASP   189       3.938  34.023  20.771  1.00  0.00           H  
ATOM   2551 2HB  ASP   189       3.635  32.839  19.480  1.00  0.00           H  
ATOM   2552  N   LEU   190       6.940  32.772  22.002  1.00  0.00           N  
ATOM   2553  CA  LEU   190       8.005  33.106  22.944  1.00  0.00           C  
ATOM   2554  C   LEU   190       8.920  34.059  22.166  1.00  0.00           C  
ATOM   2555  O   LEU   190       9.649  33.650  21.257  1.00  0.00           O  
ATOM   2556  CB  LEU   190       8.836  31.883  23.366  1.00  0.00           C  
ATOM   2557  CG  LEU   190       8.096  30.735  24.073  1.00  0.00           C  
ATOM   2558  CD1 LEU   190       9.085  29.590  24.323  1.00  0.00           C  
ATOM   2559  CD2 LEU   190       7.470  31.157  25.399  1.00  0.00           C  
ATOM   2560  H   LEU   190       7.159  32.693  20.983  1.00  0.00           H  
ATOM   2561  HA  LEU   190       7.573  33.610  23.811  1.00  0.00           H  
ATOM   2562 1HB  LEU   190       9.325  31.462  22.479  1.00  0.00           H  
ATOM   2563 2HB  LEU   190       9.653  32.234  24.012  1.00  0.00           H  
ATOM   2564  HG  LEU   190       7.301  30.359  23.419  1.00  0.00           H  
ATOM   2565 1HD1 LEU   190       9.936  29.924  24.927  1.00  0.00           H  
ATOM   2566 2HD1 LEU   190       9.474  29.198  23.379  1.00  0.00           H  
ATOM   2567 3HD1 LEU   190       8.608  28.763  24.854  1.00  0.00           H  
ATOM   2568 1HD2 LEU   190       8.234  31.493  26.106  1.00  0.00           H  
ATOM   2569 2HD2 LEU   190       6.941  30.320  25.860  1.00  0.00           H  
ATOM   2570 3HD2 LEU   190       6.741  31.958  25.266  1.00  0.00           H  
ATOM   2571  N   VAL   191       8.762  35.395  22.491  1.00  0.00           N  
ATOM   2572  CA  VAL   191       9.363  36.451  21.693  1.00  0.00           C  
ATOM   2573  C   VAL   191      10.596  36.904  22.494  1.00  0.00           C  
ATOM   2574  O   VAL   191      10.550  37.437  23.606  1.00  0.00           O  
ATOM   2575  CB  VAL   191       8.380  37.603  21.425  1.00  0.00           C  
ATOM   2576  CG1 VAL   191       7.163  37.100  20.642  1.00  0.00           C  
ATOM   2577  CG2 VAL   191       9.056  38.721  20.626  1.00  0.00           C  
ATOM   2578  H   VAL   191       8.254  35.677  23.342  1.00  0.00           H  
ATOM   2579  HA  VAL   191       9.676  36.030  20.730  1.00  0.00           H  
ATOM   2580  HB  VAL   191       8.030  38.020  22.377  1.00  0.00           H  
ATOM   2581 1HG1 VAL   191       7.462  36.679  19.676  1.00  0.00           H  
ATOM   2582 2HG1 VAL   191       6.459  37.915  20.449  1.00  0.00           H  
ATOM   2583 3HG1 VAL   191       6.624  36.325  21.195  1.00  0.00           H  
ATOM   2584 1HG2 VAL   191       9.400  38.363  19.649  1.00  0.00           H  
ATOM   2585 2HG2 VAL   191       9.918  39.124  21.160  1.00  0.00           H  
ATOM   2586 3HG2 VAL   191       8.363  39.549  20.457  1.00  0.00           H  
ATOM   2587  N   THR   192      11.767  36.608  21.824  1.00  0.00           N  
ATOM   2588  CA  THR   192      13.095  36.934  22.327  1.00  0.00           C  
ATOM   2589  C   THR   192      13.516  38.204  21.551  1.00  0.00           C  
ATOM   2590  O   THR   192      13.787  38.212  20.345  1.00  0.00           O  
ATOM   2591  CB  THR   192      14.043  35.735  22.171  1.00  0.00           C  
ATOM   2592  OG1 THR   192      13.943  35.132  20.874  1.00  0.00           O  
ATOM   2593  CG2 THR   192      13.764  34.647  23.203  1.00  0.00           C  
ATOM   2594  H   THR   192      11.727  36.145  20.920  1.00  0.00           H  
ATOM   2595  HA  THR   192      13.025  37.186  23.390  1.00  0.00           H  
ATOM   2596  HB  THR   192      15.075  36.074  22.288  1.00  0.00           H  
ATOM   2597 1HG2 THR   192      12.766  34.215  23.069  1.00  0.00           H  
ATOM   2598 2HG2 THR   192      13.838  35.037  24.219  1.00  0.00           H  
ATOM   2599 3HG2 THR   192      14.479  33.824  23.090  1.00  0.00           H  
ATOM   2600  HG1 THR   192      13.126  34.571  20.831  1.00  0.00           H  
ATOM   2601  N   LEU   193      13.362  39.363  22.313  1.00  0.00           N  
ATOM   2602  CA  LEU   193      13.334  40.688  21.706  1.00  0.00           C  
ATOM   2603  C   LEU   193      14.583  41.464  22.121  1.00  0.00           C  
ATOM   2604  O   LEU   193      14.916  41.671  23.289  1.00  0.00           O  
ATOM   2605  CB  LEU   193      12.053  41.414  22.140  1.00  0.00           C  
ATOM   2606  CG  LEU   193      11.768  42.757  21.443  1.00  0.00           C  
ATOM   2607  CD1 LEU   193      11.825  42.672  19.919  1.00  0.00           C  
ATOM   2608  CD2 LEU   193      10.380  43.253  21.859  1.00  0.00           C  
ATOM   2609  H   LEU   193      13.253  39.299  23.341  1.00  0.00           H  
ATOM   2610  HA  LEU   193      13.323  40.553  20.621  1.00  0.00           H  
ATOM   2611 1HB  LEU   193      11.203  40.743  21.969  1.00  0.00           H  
ATOM   2612 2HB  LEU   193      12.076  41.583  23.224  1.00  0.00           H  
ATOM   2613  HG  LEU   193      12.510  43.493  21.773  1.00  0.00           H  
ATOM   2614 1HD1 LEU   193      11.177  41.874  19.540  1.00  0.00           H  
ATOM   2615 2HD1 LEU   193      12.843  42.491  19.566  1.00  0.00           H  
ATOM   2616 3HD1 LEU   193      11.497  43.614  19.471  1.00  0.00           H  
ATOM   2617 1HD2 LEU   193       9.606  42.534  21.570  1.00  0.00           H  
ATOM   2618 2HD2 LEU   193      10.137  44.202  21.373  1.00  0.00           H  
ATOM   2619 3HD2 LEU   193      10.324  43.402  22.942  1.00  0.00           H  
ATOM   2620  N   TYR   194      15.329  41.903  21.048  1.00  0.00           N  
ATOM   2621  CA  TYR   194      16.558  42.669  21.243  1.00  0.00           C  
ATOM   2622  C   TYR   194      16.246  44.134  20.948  1.00  0.00           C  
ATOM   2623  O   TYR   194      15.819  44.501  19.853  1.00  0.00           O  
ATOM   2624  CB  TYR   194      17.643  42.163  20.286  1.00  0.00           C  
ATOM   2625  CG  TYR   194      19.026  42.726  20.512  1.00  0.00           C  
ATOM   2626  CD1 TYR   194      19.778  42.322  21.622  1.00  0.00           C  
ATOM   2627  CD2 TYR   194      19.610  43.603  19.587  1.00  0.00           C  
ATOM   2628  CE1 TYR   194      21.073  42.804  21.819  1.00  0.00           C  
ATOM   2629  CE2 TYR   194      20.918  44.072  19.775  1.00  0.00           C  
ATOM   2630  CZ  TYR   194      21.636  43.680  20.900  1.00  0.00           C  
ATOM   2631  OH  TYR   194      22.900  44.132  21.152  1.00  0.00           O  
ATOM   2632  H   TYR   194      15.033  41.707  20.086  1.00  0.00           H  
ATOM   2633  HA  TYR   194      16.894  42.558  22.279  1.00  0.00           H  
ATOM   2634 1HB  TYR   194      17.707  41.074  20.382  1.00  0.00           H  
ATOM   2635 2HB  TYR   194      17.338  42.353  19.252  1.00  0.00           H  
ATOM   2636  HD1 TYR   194      19.371  41.601  22.323  1.00  0.00           H  
ATOM   2637  HD2 TYR   194      19.061  43.911  18.699  1.00  0.00           H  
ATOM   2638  HE1 TYR   194      21.646  42.486  22.685  1.00  0.00           H  
ATOM   2639  HE2 TYR   194      21.347  44.742  19.038  1.00  0.00           H  
ATOM   2640  HH  TYR   194      23.198  44.737  20.449  1.00  0.00           H  
ATOM   2641  N   PHE   195      16.459  45.004  22.001  1.00  0.00           N  
ATOM   2642  CA  PHE   195      16.384  46.462  21.828  1.00  0.00           C  
ATOM   2643  C   PHE   195      17.753  47.036  22.233  1.00  0.00           C  
ATOM   2644  O   PHE   195      18.055  47.342  23.387  1.00  0.00           O  
ATOM   2645  CB  PHE   195      15.277  47.087  22.683  1.00  0.00           C  
ATOM   2646  CG  PHE   195      13.968  47.252  21.944  1.00  0.00           C  
ATOM   2647  CD1 PHE   195      13.886  48.097  20.825  1.00  0.00           C  
ATOM   2648  CD2 PHE   195      12.806  46.613  22.394  1.00  0.00           C  
ATOM   2649  CE1 PHE   195      12.673  48.278  20.163  1.00  0.00           C  
ATOM   2650  CE2 PHE   195      11.591  46.806  21.735  1.00  0.00           C  
ATOM   2651  CZ  PHE   195      11.527  47.625  20.613  1.00  0.00           C  
ATOM   2652  H   PHE   195      16.698  44.651  22.940  1.00  0.00           H  
ATOM   2653  HA  PHE   195      16.234  46.691  20.767  1.00  0.00           H  
ATOM   2654 1HB  PHE   195      15.123  46.503  23.599  1.00  0.00           H  
ATOM   2655 2HB  PHE   195      15.572  48.088  23.017  1.00  0.00           H  
ATOM   2656  HD1 PHE   195      14.765  48.628  20.461  1.00  0.00           H  
ATOM   2657  HD2 PHE   195      12.832  45.969  23.268  1.00  0.00           H  
ATOM   2658  HE1 PHE   195      12.619  48.929  19.293  1.00  0.00           H  
ATOM   2659  HE2 PHE   195      10.690  46.317  22.096  1.00  0.00           H  
ATOM   2660  HZ  PHE   195      10.588  47.752  20.080  1.00  0.00           H  
ATOM   2661  N   GLY   196      18.669  47.057  21.193  1.00  0.00           N  
ATOM   2662  CA  GLY   196      20.103  47.082  21.449  1.00  0.00           C  
ATOM   2663  C   GLY   196      20.810  48.411  21.698  1.00  0.00           C  
ATOM   2664  O   GLY   196      22.010  48.471  21.975  1.00  0.00           O  
ATOM   2665  H   GLY   196      18.341  46.989  20.231  1.00  0.00           H  
ATOM   2666 1HA  GLY   196      20.306  46.432  22.301  1.00  0.00           H  
ATOM   2667 2HA  GLY   196      20.572  46.646  20.563  1.00  0.00           H  
ATOM   2668  N   GLU   197      20.018  49.522  21.534  1.00  0.00           N  
ATOM   2669  CA  GLU   197      20.560  50.810  21.139  1.00  0.00           C  
ATOM   2670  C   GLU   197      21.680  51.284  22.093  1.00  0.00           C  
ATOM   2671  O   GLU   197      22.816  51.521  21.647  1.00  0.00           O  
ATOM   2672  CB  GLU   197      19.469  51.862  20.875  1.00  0.00           C  
ATOM   2673  CG  GLU   197      18.330  51.351  19.978  1.00  0.00           C  
ATOM   2674  CD  GLU   197      17.531  52.466  19.292  1.00  0.00           C  
ATOM   2675  OE1 GLU   197      16.265  52.354  19.349  1.00  0.00           O  
ATOM   2676  OE2 GLU   197      18.242  53.348  18.722  1.00  0.00           O1-
ATOM   2677  H   GLU   197      19.012  49.407  21.631  1.00  0.00           H  
ATOM   2678  HA  GLU   197      21.063  50.618  20.180  1.00  0.00           H  
ATOM   2679 1HB  GLU   197      19.023  52.219  21.806  1.00  0.00           H  
ATOM   2680 2HB  GLU   197      19.954  52.737  20.429  1.00  0.00           H  
ATOM   2681 1HG  GLU   197      17.645  50.727  20.563  1.00  0.00           H  
ATOM   2682 2HG  GLU   197      18.736  50.724  19.174  1.00  0.00           H  
ATOM   2683  N   PRO   198      21.422  51.436  23.443  1.00  0.00           N  
ATOM   2684  CA  PRO   198      22.455  52.001  24.320  1.00  0.00           C  
ATOM   2685  C   PRO   198      23.660  51.113  24.743  1.00  0.00           C  
ATOM   2686  O   PRO   198      24.378  51.421  25.704  1.00  0.00           O  
ATOM   2687  CB  PRO   198      21.648  52.519  25.505  1.00  0.00           C  
ATOM   2688  CG  PRO   198      20.508  51.522  25.626  1.00  0.00           C  
ATOM   2689  CD  PRO   198      20.197  51.137  24.187  1.00  0.00           C  
ATOM   2690  HA  PRO   198      22.913  52.850  23.794  1.00  0.00           H  
ATOM   2691 1HB  PRO   198      22.205  52.609  26.438  1.00  0.00           H  
ATOM   2692 2HB  PRO   198      21.235  53.505  25.259  1.00  0.00           H  
ATOM   2693 1HG  PRO   198      19.643  51.945  26.140  1.00  0.00           H  
ATOM   2694 2HG  PRO   198      20.839  50.655  26.200  1.00  0.00           H  
ATOM   2695 1HD  PRO   198      19.382  51.746  23.795  1.00  0.00           H  
ATOM   2696 2HD  PRO   198      19.935  50.081  24.095  1.00  0.00           H  
ATOM   2697  N   ASP   199      23.991  50.114  23.844  1.00  0.00           N  
ATOM   2698  CA  ASP   199      25.253  49.357  23.806  1.00  0.00           C  
ATOM   2699  C   ASP   199      26.220  49.955  22.710  1.00  0.00           C  
ATOM   2700  O   ASP   199      27.431  49.680  22.684  1.00  0.00           O  
ATOM   2701  CB  ASP   199      24.946  47.863  23.589  1.00  0.00           C  
ATOM   2702  CG  ASP   199      26.070  46.890  23.972  1.00  0.00           C  
ATOM   2703  OD1 ASP   199      25.730  45.863  24.644  1.00  0.00           O  
ATOM   2704  OD2 ASP   199      27.235  47.257  23.596  1.00  0.00           O1-
ATOM   2705  H   ASP   199      23.301  49.864  23.132  1.00  0.00           H  
ATOM   2706  HA  ASP   199      25.759  49.489  24.769  1.00  0.00           H  
ATOM   2707 1HB  ASP   199      24.699  47.679  22.537  1.00  0.00           H  
ATOM   2708 2HB  ASP   199      24.061  47.591  24.177  1.00  0.00           H  
ATOM   2709  N   SER   200      25.633  50.685  21.683  1.00  0.00           N  
ATOM   2710  CA  SER   200      26.402  51.058  20.477  1.00  0.00           C  
ATOM   2711  C   SER   200      27.117  52.407  20.557  1.00  0.00           C  
ATOM   2712  O   SER   200      28.294  52.569  20.236  1.00  0.00           O  
ATOM   2713  CB  SER   200      25.443  51.134  19.286  1.00  0.00           C  
ATOM   2714  OG  SER   200      24.900  49.847  19.052  1.00  0.00           O  
ATOM   2715  H   SER   200      24.635  50.925  21.760  1.00  0.00           H  
ATOM   2716  HA  SER   200      27.171  50.289  20.330  1.00  0.00           H  
ATOM   2717 1HB  SER   200      25.967  51.471  18.386  1.00  0.00           H  
ATOM   2718 2HB  SER   200      24.612  51.824  19.471  1.00  0.00           H  
ATOM   2719  HG  SER   200      24.377  49.889  18.229  1.00  0.00           H  
ATOM   2720  N   THR   201      26.311  53.462  20.895  1.00  0.00           N  
ATOM   2721  CA  THR   201      26.743  54.856  20.773  1.00  0.00           C  
ATOM   2722  C   THR   201      27.690  55.304  21.897  1.00  0.00           C  
ATOM   2723  O   THR   201      28.362  56.334  21.810  1.00  0.00           O  
ATOM   2724  CB  THR   201      25.500  55.754  20.749  1.00  0.00           C  
ATOM   2725  OG1 THR   201      24.512  55.180  21.623  1.00  0.00           O  
ATOM   2726  CG2 THR   201      24.901  55.822  19.349  1.00  0.00           C  
ATOM   2727  H   THR   201      25.352  53.325  21.227  1.00  0.00           H  
ATOM   2728  HA  THR   201      27.317  54.961  19.844  1.00  0.00           H  
ATOM   2729  HB  THR   201      25.736  56.762  21.104  1.00  0.00           H  
ATOM   2730 1HG2 THR   201      24.627  54.826  18.985  1.00  0.00           H  
ATOM   2731 2HG2 THR   201      25.600  56.276  18.640  1.00  0.00           H  
ATOM   2732 3HG2 THR   201      23.980  56.411  19.354  1.00  0.00           H  
ATOM   2733  HG1 THR   201      23.790  55.861  21.699  1.00  0.00           H  
ATOM   2734  N   GLY   202      27.664  54.537  23.042  1.00  0.00           N  
ATOM   2735  CA  GLY   202      28.346  54.935  24.261  1.00  0.00           C  
ATOM   2736  C   GLY   202      29.862  54.917  24.160  1.00  0.00           C  
ATOM   2737  O   GLY   202      30.580  55.613  24.880  1.00  0.00           O  
ATOM   2738  H   GLY   202      27.106  53.688  23.020  1.00  0.00           H  
ATOM   2739 1HA  GLY   202      28.021  55.948  24.516  1.00  0.00           H  
ATOM   2740 2HA  GLY   202      28.049  54.239  25.049  1.00  0.00           H  
ATOM   2741  N   HIS   203      30.360  53.995  23.256  1.00  0.00           N  
ATOM   2742  CA  HIS   203      31.789  53.707  23.159  1.00  0.00           C  
ATOM   2743  C   HIS   203      32.504  55.005  22.765  1.00  0.00           C  
ATOM   2744  O   HIS   203      33.575  55.343  23.269  1.00  0.00           O  
ATOM   2745  CB  HIS   203      32.129  52.649  22.092  1.00  0.00           C  
ATOM   2746  CG  HIS   203      31.621  51.268  22.354  1.00  0.00           C  
ATOM   2747  N   HIS   203      32.358  50.289  22.973  1.00  0.00           N  
ATOM   2748  CD2 HIS   203      30.457  50.622  21.986  1.00  0.00           C  
ATOM   2749  CE1 HIS   203      31.631  49.126  22.921  1.00  0.00           C  
ATOM   2750  NE2 HIS   203      30.452  49.292  22.357  1.00  0.00           N  
ATOM   2751  H   HIS   203      29.697  53.488  22.679  1.00  0.00           H  
ATOM   2752  H   HIS   203      33.291  50.347  23.410  1.00  0.00           H  
ATOM   2753  HA  HIS   203      32.134  53.401  24.152  1.00  0.00           H  
ATOM   2754 1HB  HIS   203      33.220  52.601  21.971  1.00  0.00           H  
ATOM   2755 2HB  HIS   203      31.738  52.970  21.117  1.00  0.00           H  
ATOM   2756  HD2 HIS   203      29.628  51.051  21.446  1.00  0.00           H  
ATOM   2757  HE1 HIS   203      32.034  48.213  23.343  1.00  0.00           H  
ATOM   2758  N   ARG   204      31.917  55.716  21.729  1.00  0.00           N  
ATOM   2759  CA  ARG   204      32.598  56.852  21.111  1.00  0.00           C  
ATOM   2760  C   ARG   204      32.518  58.099  21.999  1.00  0.00           C  
ATOM   2761  O   ARG   204      33.425  58.939  21.978  1.00  0.00           O  
ATOM   2762  CB  ARG   204      32.024  57.146  19.714  1.00  0.00           C  
ATOM   2763  CG  ARG   204      32.451  58.482  19.087  1.00  0.00           C  
ATOM   2764  CD  ARG   204      33.952  58.667  18.906  1.00  0.00           C  
ATOM   2765  NE  ARG   204      34.280  60.063  18.555  1.00  0.00           N1+
ATOM   2766  CZ  ARG   204      34.445  61.084  19.438  1.00  0.00           C  
ATOM   2767  NH1 ARG   204      34.239  60.932  20.759  1.00  0.00           N  
ATOM   2768  NH2 ARG   204      34.850  62.297  18.996  1.00  0.00           N  
ATOM   2769  H   ARG   204      30.994  55.408  21.417  1.00  0.00           H  
ATOM   2770  HA  ARG   204      33.658  56.585  21.024  1.00  0.00           H  
ATOM   2771 1HB  ARG   204      32.296  56.325  19.039  1.00  0.00           H  
ATOM   2772 2HB  ARG   204      30.927  57.141  19.765  1.00  0.00           H  
ATOM   2773 1HG  ARG   204      32.055  59.309  19.684  1.00  0.00           H  
ATOM   2774 2HG  ARG   204      31.968  58.578  18.106  1.00  0.00           H  
ATOM   2775 1HD  ARG   204      34.305  58.036  18.082  1.00  0.00           H  
ATOM   2776 2HD  ARG   204      34.546  58.385  19.778  1.00  0.00           H  
ATOM   2777  HE  ARG   204      34.485  60.260  17.584  1.00  0.00           H  
ATOM   2778 1HH1 ARG   204      33.924  60.041  21.186  1.00  0.00           H  
ATOM   2779 2HH1 ARG   204      34.351  61.696  21.409  1.00  0.00           H  
ATOM   2780 1HH2 ARG   204      35.021  62.486  18.018  1.00  0.00           H  
ATOM   2781 2HH2 ARG   204      35.012  63.054  19.652  1.00  0.00           H  
ATOM   2782  N   TYR   205      31.295  58.333  22.587  1.00  0.00           N  
ATOM   2783  CA  TYR   205      30.966  59.600  23.240  1.00  0.00           C  
ATOM   2784  C   TYR   205      30.922  59.557  24.771  1.00  0.00           C  
ATOM   2785  O   TYR   205      30.889  60.607  25.419  1.00  0.00           O  
ATOM   2786  CB  TYR   205      29.631  60.152  22.712  1.00  0.00           C  
ATOM   2787  CG  TYR   205      29.708  60.612  21.276  1.00  0.00           C  
ATOM   2788  CD1 TYR   205      30.369  61.810  20.952  1.00  0.00           C  
ATOM   2789  CD2 TYR   205      29.117  59.857  20.253  1.00  0.00           C  
ATOM   2790  CE1 TYR   205      30.437  62.248  19.629  1.00  0.00           C  
ATOM   2791  CE2 TYR   205      29.188  60.292  18.929  1.00  0.00           C  
ATOM   2792  CZ  TYR   205      29.841  61.484  18.629  1.00  0.00           C  
ATOM   2793  OH  TYR   205      29.871  61.886  17.325  1.00  0.00           O  
ATOM   2794  H   TYR   205      30.595  57.595  22.551  1.00  0.00           H  
ATOM   2795  HA  TYR   205      31.768  60.313  23.008  1.00  0.00           H  
ATOM   2796 1HB  TYR   205      28.845  59.394  22.819  1.00  0.00           H  
ATOM   2797 2HB  TYR   205      29.307  61.010  23.314  1.00  0.00           H  
ATOM   2798  HD1 TYR   205      30.815  62.417  21.737  1.00  0.00           H  
ATOM   2799  HD2 TYR   205      28.591  58.932  20.481  1.00  0.00           H  
ATOM   2800  HE1 TYR   205      30.946  63.180  19.398  1.00  0.00           H  
ATOM   2801  HE2 TYR   205      28.722  59.715  18.137  1.00  0.00           H  
ATOM   2802  HH  TYR   205      30.081  62.835  17.308  1.00  0.00           H  
ATOM   2803  N   GLY   206      30.835  58.317  25.364  1.00  0.00           N  
ATOM   2804  CA  GLY   206      30.796  58.159  26.805  1.00  0.00           C  
ATOM   2805  C   GLY   206      29.459  57.606  27.305  1.00  0.00           C  
ATOM   2806  O   GLY   206      28.414  57.629  26.643  1.00  0.00           O  
ATOM   2807  H   GLY   206      30.823  57.457  24.809  1.00  0.00           H  
ATOM   2808 1HA  GLY   206      31.595  57.453  27.048  1.00  0.00           H  
ATOM   2809 2HA  GLY   206      30.995  59.108  27.311  1.00  0.00           H  
ATOM   2810  N   PRO   207      29.481  57.099  28.594  1.00  0.00           N  
ATOM   2811  CA  PRO   207      28.392  56.278  29.112  1.00  0.00           C  
ATOM   2812  C   PRO   207      27.105  57.059  29.397  1.00  0.00           C  
ATOM   2813  O   PRO   207      26.020  56.473  29.464  1.00  0.00           O  
ATOM   2814  CB  PRO   207      28.967  55.645  30.374  1.00  0.00           C  
ATOM   2815  CG  PRO   207      30.014  56.643  30.845  1.00  0.00           C  
ATOM   2816  CD  PRO   207      30.580  57.204  29.552  1.00  0.00           C  
ATOM   2817  HA  PRO   207      28.146  55.518  28.363  1.00  0.00           H  
ATOM   2818 1HB  PRO   207      28.220  55.416  31.137  1.00  0.00           H  
ATOM   2819 2HB  PRO   207      29.477  54.713  30.120  1.00  0.00           H  
ATOM   2820 1HG  PRO   207      30.779  56.170  31.465  1.00  0.00           H  
ATOM   2821 2HG  PRO   207      29.548  57.442  31.428  1.00  0.00           H  
ATOM   2822 1HD  PRO   207      31.409  56.591  29.189  1.00  0.00           H  
ATOM   2823 2HD  PRO   207      30.916  58.240  29.644  1.00  0.00           H  
ATOM   2824  N   GLU   208      27.314  58.408  29.617  1.00  0.00           N  
ATOM   2825  CA  GLU   208      26.264  59.363  29.945  1.00  0.00           C  
ATOM   2826  C   GLU   208      26.059  60.351  28.789  1.00  0.00           C  
ATOM   2827  O   GLU   208      25.481  61.425  28.947  1.00  0.00           O  
ATOM   2828  CB  GLU   208      26.562  60.184  31.215  1.00  0.00           C  
ATOM   2829  CG  GLU   208      27.220  59.442  32.365  1.00  0.00           C  
ATOM   2830  CD  GLU   208      26.517  58.174  32.762  1.00  0.00           C  
ATOM   2831  OE1 GLU   208      25.256  58.219  33.004  1.00  0.00           O  
ATOM   2832  OE2 GLU   208      27.230  57.129  32.865  1.00  0.00           O1-
ATOM   2833  H   GLU   208      28.265  58.752  29.515  1.00  0.00           H  
ATOM   2834  HA  GLU   208      25.326  58.812  30.068  1.00  0.00           H  
ATOM   2835 1HB  GLU   208      27.219  61.027  30.960  1.00  0.00           H  
ATOM   2836 2HB  GLU   208      25.624  60.637  31.563  1.00  0.00           H  
ATOM   2837 1HG  GLU   208      27.251  60.095  33.245  1.00  0.00           H  
ATOM   2838 2HG  GLU   208      28.264  59.224  32.111  1.00  0.00           H  
ATOM   2839  N   SER   209      26.466  59.894  27.559  1.00  0.00           N  
ATOM   2840  CA  SER   209      26.426  60.733  26.371  1.00  0.00           C  
ATOM   2841  C   SER   209      24.997  60.918  25.872  1.00  0.00           C  
ATOM   2842  O   SER   209      24.127  60.062  26.080  1.00  0.00           O  
ATOM   2843  CB  SER   209      27.247  60.130  25.236  1.00  0.00           C  
ATOM   2844  OG  SER   209      26.869  58.779  24.982  1.00  0.00           O  
ATOM   2845  H   SER   209      26.797  58.939  27.468  1.00  0.00           H  
ATOM   2846  HA  SER   209      26.840  61.703  26.658  1.00  0.00           H  
ATOM   2847 1HB  SER   209      28.307  60.146  25.495  1.00  0.00           H  
ATOM   2848 2HB  SER   209      27.118  60.685  24.303  1.00  0.00           H  
ATOM   2849  HG  SER   209      27.446  58.208  25.547  1.00  0.00           H  
ATOM   2850  N   PRO   210      24.733  62.034  25.096  1.00  0.00           N  
ATOM   2851  CA  PRO   210      23.368  62.279  24.618  1.00  0.00           C  
ATOM   2852  C   PRO   210      22.862  61.112  23.764  1.00  0.00           C  
ATOM   2853  O   PRO   210      21.731  60.650  23.920  1.00  0.00           O  
ATOM   2854  CB  PRO   210      23.446  63.586  23.829  1.00  0.00           C  
ATOM   2855  CG  PRO   210      24.693  64.270  24.374  1.00  0.00           C  
ATOM   2856  CD  PRO   210      25.627  63.118  24.703  1.00  0.00           C  
ATOM   2857  HA  PRO   210      22.724  62.386  25.497  1.00  0.00           H  
ATOM   2858 1HB  PRO   210      23.546  63.415  22.753  1.00  0.00           H  
ATOM   2859 2HB  PRO   210      22.550  64.198  23.971  1.00  0.00           H  
ATOM   2860 1HG  PRO   210      24.437  64.815  25.291  1.00  0.00           H  
ATOM   2861 2HG  PRO   210      25.132  64.981  23.668  1.00  0.00           H  
ATOM   2862 1HD  PRO   210      26.323  63.378  25.503  1.00  0.00           H  
ATOM   2863 2HD  PRO   210      26.201  62.797  23.831  1.00  0.00           H  
ATOM   2864  N   GLU   211      23.745  60.637  22.828  1.00  0.00           N  
ATOM   2865  CA  GLU   211      23.454  59.529  21.941  1.00  0.00           C  
ATOM   2866  C   GLU   211      23.441  58.158  22.636  1.00  0.00           C  
ATOM   2867  O   GLU   211      23.125  57.138  22.012  1.00  0.00           O  
ATOM   2868  CB  GLU   211      24.430  59.482  20.750  1.00  0.00           C  
ATOM   2869  CG  GLU   211      24.368  60.718  19.851  1.00  0.00           C  
ATOM   2870  CD  GLU   211      24.867  62.022  20.474  1.00  0.00           C  
ATOM   2871  OE1 GLU   211      24.651  63.055  19.786  1.00  0.00           O  
ATOM   2872  OE2 GLU   211      25.417  61.906  21.613  1.00  0.00           O1-
ATOM   2873  H   GLU   211      24.641  61.149  22.659  1.00  0.00           H  
ATOM   2874  HA  GLU   211      22.435  59.685  21.567  1.00  0.00           H  
ATOM   2875 1HB  GLU   211      25.455  59.334  21.114  1.00  0.00           H  
ATOM   2876 2HB  GLU   211      24.195  58.613  20.127  1.00  0.00           H  
ATOM   2877 1HG  GLU   211      23.338  60.867  19.505  1.00  0.00           H  
ATOM   2878 2HG  GLU   211      24.984  60.533  18.962  1.00  0.00           H  
ATOM   2879  N   ARG   212      23.783  58.089  23.971  1.00  0.00           N  
ATOM   2880  CA  ARG   212      23.423  56.909  24.749  1.00  0.00           C  
ATOM   2881  C   ARG   212      22.104  57.196  25.492  1.00  0.00           C  
ATOM   2882  O   ARG   212      21.292  56.301  25.725  1.00  0.00           O  
ATOM   2883  CB  ARG   212      24.526  56.440  25.702  1.00  0.00           C  
ATOM   2884  CG  ARG   212      24.577  54.903  25.738  1.00  0.00           C  
ATOM   2885  CD  ARG   212      25.587  54.369  26.740  1.00  0.00           C  
ATOM   2886  NE  ARG   212      25.056  54.423  28.104  1.00  0.00           N1+
ATOM   2887  CZ  ARG   212      24.361  53.417  28.719  1.00  0.00           C  
ATOM   2888  NH1 ARG   212      24.133  52.198  28.156  1.00  0.00           N  
ATOM   2889  NH2 ARG   212      23.906  53.660  29.974  1.00  0.00           N  
ATOM   2890  H   ARG   212      24.230  58.891  24.419  1.00  0.00           H  
ATOM   2891  HA  ARG   212      23.191  56.098  24.050  1.00  0.00           H  
ATOM   2892 1HB  ARG   212      25.501  56.789  25.354  1.00  0.00           H  
ATOM   2893 2HB  ARG   212      24.373  56.841  26.710  1.00  0.00           H  
ATOM   2894 1HG  ARG   212      24.850  54.539  24.739  1.00  0.00           H  
ATOM   2895 2HG  ARG   212      23.584  54.509  25.972  1.00  0.00           H  
ATOM   2896 1HD  ARG   212      26.505  54.964  26.722  1.00  0.00           H  
ATOM   2897 2HD  ARG   212      25.879  53.343  26.511  1.00  0.00           H  
ATOM   2898  HE  ARG   212      25.349  55.209  28.713  1.00  0.00           H  
ATOM   2899 1HH1 ARG   212      24.368  51.937  27.182  1.00  0.00           H  
ATOM   2900 2HH1 ARG   212      23.681  51.436  28.696  1.00  0.00           H  
ATOM   2901 1HH2 ARG   212      23.934  54.605  30.350  1.00  0.00           H  
ATOM   2902 2HH2 ARG   212      23.304  52.970  30.404  1.00  0.00           H  
ATOM   2903  N   ARG   213      21.960  58.467  26.004  1.00  0.00           N  
ATOM   2904  CA  ARG   213      20.824  58.863  26.833  1.00  0.00           C  
ATOM   2905  C   ARG   213      19.518  58.924  26.027  1.00  0.00           C  
ATOM   2906  O   ARG   213      18.472  58.455  26.487  1.00  0.00           O  
ATOM   2907  CB  ARG   213      21.099  60.201  27.530  1.00  0.00           C  
ATOM   2908  CG  ARG   213      22.107  60.052  28.682  1.00  0.00           C  
ATOM   2909  CD  ARG   213      21.410  59.635  29.972  1.00  0.00           C  
ATOM   2910  NE  ARG   213      22.364  59.232  31.013  1.00  0.00           N1+
ATOM   2911  CZ  ARG   213      22.022  59.160  32.325  1.00  0.00           C  
ATOM   2912  NH1 ARG   213      20.756  59.374  32.764  1.00  0.00           N  
ATOM   2913  NH2 ARG   213      22.980  58.864  33.248  1.00  0.00           N  
ATOM   2914  H   ARG   213      22.704  59.155  25.825  1.00  0.00           H  
ATOM   2915  HA  ARG   213      20.685  58.069  27.577  1.00  0.00           H  
ATOM   2916 1HB  ARG   213      21.496  60.917  26.803  1.00  0.00           H  
ATOM   2917 2HB  ARG   213      20.166  60.636  27.908  1.00  0.00           H  
ATOM   2918 1HG  ARG   213      22.603  61.015  28.853  1.00  0.00           H  
ATOM   2919 2HG  ARG   213      22.897  59.337  28.428  1.00  0.00           H  
ATOM   2920 1HD  ARG   213      20.745  58.785  29.794  1.00  0.00           H  
ATOM   2921 2HD  ARG   213      20.841  60.497  30.332  1.00  0.00           H  
ATOM   2922  HE  ARG   213      23.332  59.036  30.793  1.00  0.00           H  
ATOM   2923 1HH1 ARG   213      19.908  59.526  32.108  1.00  0.00           H  
ATOM   2924 2HH1 ARG   213      20.501  59.408  33.739  1.00  0.00           H  
ATOM   2925 1HH2 ARG   213      24.004  58.659  33.016  1.00  0.00           H  
ATOM   2926 2HH2 ARG   213      22.763  58.800  34.231  1.00  0.00           H  
ATOM   2927  N   GLU   214      19.564  59.548  24.793  1.00  0.00           N  
ATOM   2928  CA  GLU   214      18.352  59.628  23.967  1.00  0.00           C  
ATOM   2929  C   GLU   214      17.990  58.220  23.461  1.00  0.00           C  
ATOM   2930  O   GLU   214      16.858  57.939  23.070  1.00  0.00           O  
ATOM   2931  CB  GLU   214      18.479  60.598  22.785  1.00  0.00           C  
ATOM   2932  CG  GLU   214      18.326  62.069  23.183  1.00  0.00           C  
ATOM   2933  CD  GLU   214      16.889  62.456  23.550  1.00  0.00           C  
ATOM   2934  OE1 GLU   214      16.036  62.415  22.624  1.00  0.00           O  
ATOM   2935  OE2 GLU   214      16.721  62.782  24.768  1.00  0.00           O1-
ATOM   2936  H   GLU   214      20.447  59.969  24.454  1.00  0.00           H  
ATOM   2937  HA  GLU   214      17.532  59.932  24.620  1.00  0.00           H  
ATOM   2938 1HB  GLU   214      19.453  60.461  22.299  1.00  0.00           H  
ATOM   2939 2HB  GLU   214      17.724  60.357  22.026  1.00  0.00           H  
ATOM   2940 1HG  GLU   214      18.623  62.700  22.336  1.00  0.00           H  
ATOM   2941 2HG  GLU   214      19.006  62.311  24.008  1.00  0.00           H  
ATOM   2942  N   MET   215      19.034  57.320  23.433  1.00  0.00           N  
ATOM   2943  CA  MET   215      18.882  55.939  23.000  1.00  0.00           C  
ATOM   2944  C   MET   215      18.319  55.053  24.131  1.00  0.00           C  
ATOM   2945  O   MET   215      17.680  54.029  23.882  1.00  0.00           O  
ATOM   2946  CB  MET   215      20.184  55.389  22.413  1.00  0.00           C  
ATOM   2947  CG  MET   215      20.345  55.670  20.908  1.00  0.00           C  
ATOM   2948  SD  MET   215      20.359  57.441  20.452  1.00  0.00           S  
ATOM   2949  CE  MET   215      20.803  57.271  18.710  1.00  0.00           C  
ATOM   2950  H   MET   215      19.952  57.661  23.700  1.00  0.00           H  
ATOM   2951  HA  MET   215      18.120  55.923  22.220  1.00  0.00           H  
ATOM   2952 1HB  MET   215      20.212  54.301  22.545  1.00  0.00           H  
ATOM   2953 2HB  MET   215      21.049  55.775  22.959  1.00  0.00           H  
ATOM   2954 1HG  MET   215      19.528  55.192  20.359  1.00  0.00           H  
ATOM   2955 2HG  MET   215      21.285  55.220  20.572  1.00  0.00           H  
ATOM   2956 1HE  MET   215      20.885  58.265  18.261  1.00  0.00           H  
ATOM   2957 2HE  MET   215      20.032  56.711  18.176  1.00  0.00           H  
ATOM   2958 3HE  MET   215      21.764  56.763  18.605  1.00  0.00           H  
ATOM   2959  N   VAL   216      18.610  55.432  25.423  1.00  0.00           N  
ATOM   2960  CA  VAL   216      17.939  54.821  26.583  1.00  0.00           C  
ATOM   2961  C   VAL   216      16.434  55.192  26.524  1.00  0.00           C  
ATOM   2962  O   VAL   216      15.534  54.402  26.822  1.00  0.00           O  
ATOM   2963  CB  VAL   216      18.617  55.270  27.902  1.00  0.00           C  
ATOM   2964  CG1 VAL   216      17.708  55.197  29.127  1.00  0.00           C  
ATOM   2965  CG2 VAL   216      19.873  54.436  28.175  1.00  0.00           C  
ATOM   2966  H   VAL   216      19.326  56.148  25.557  1.00  0.00           H  
ATOM   2967  HA  VAL   216      17.998  53.733  26.462  1.00  0.00           H  
ATOM   2968  HB  VAL   216      18.932  56.315  27.808  1.00  0.00           H  
ATOM   2969 1HG1 VAL   216      17.336  54.183  29.288  1.00  0.00           H  
ATOM   2970 2HG1 VAL   216      16.851  55.867  29.026  1.00  0.00           H  
ATOM   2971 3HG1 VAL   216      18.248  55.505  30.029  1.00  0.00           H  
ATOM   2972 1HG2 VAL   216      19.625  53.378  28.309  1.00  0.00           H  
ATOM   2973 2HG2 VAL   216      20.380  54.780  29.083  1.00  0.00           H  
ATOM   2974 3HG2 VAL   216      20.588  54.513  27.354  1.00  0.00           H  
ATOM   2975  N   ARG   217      16.210  56.524  26.197  1.00  0.00           N  
ATOM   2976  CA  ARG   217      14.855  57.067  26.129  1.00  0.00           C  
ATOM   2977  C   ARG   217      14.085  56.475  24.931  1.00  0.00           C  
ATOM   2978  O   ARG   217      12.856  56.358  24.939  1.00  0.00           O  
ATOM   2979  CB  ARG   217      14.847  58.593  25.979  1.00  0.00           C  
ATOM   2980  CG  ARG   217      15.324  59.317  27.235  1.00  0.00           C  
ATOM   2981  CD  ARG   217      15.647  60.784  26.948  1.00  0.00           C  
ATOM   2982  NE  ARG   217      16.448  61.343  28.029  1.00  0.00           N1+
ATOM   2983  CZ  ARG   217      17.230  62.437  27.972  1.00  0.00           C  
ATOM   2984  NH1 ARG   217      17.968  62.683  29.076  1.00  0.00           N  
ATOM   2985  NH2 ARG   217      17.348  63.245  26.906  1.00  0.00           N  
ATOM   2986  H   ARG   217      17.020  57.130  26.038  1.00  0.00           H  
ATOM   2987  HA  ARG   217      14.331  56.764  27.041  1.00  0.00           H  
ATOM   2988 1HB  ARG   217      15.471  58.874  25.124  1.00  0.00           H  
ATOM   2989 2HB  ARG   217      13.833  58.941  25.740  1.00  0.00           H  
ATOM   2990 1HG  ARG   217      16.212  58.825  27.646  1.00  0.00           H  
ATOM   2991 2HG  ARG   217      14.553  59.257  28.012  1.00  0.00           H  
ATOM   2992 1HD  ARG   217      14.727  61.367  26.846  1.00  0.00           H  
ATOM   2993 2HD  ARG   217      16.230  60.836  26.034  1.00  0.00           H  
ATOM   2994  HE  ARG   217      16.637  60.801  28.925  1.00  0.00           H  
ATOM   2995 1HH1 ARG   217      17.882  61.926  29.795  1.00  0.00           H  
ATOM   2996 2HH1 ARG   217      18.652  63.417  29.156  1.00  0.00           H  
ATOM   2997 1HH2 ARG   217      16.931  62.987  25.947  1.00  0.00           H  
ATOM   2998 2HH2 ARG   217      17.878  64.100  26.905  1.00  0.00           H  
ATOM   2999  N   GLN   218      14.850  56.200  23.813  1.00  0.00           N  
ATOM   3000  CA  GLN   218      14.266  55.685  22.566  1.00  0.00           C  
ATOM   3001  C   GLN   218      13.497  54.394  22.898  1.00  0.00           C  
ATOM   3002  O   GLN   218      12.367  54.150  22.466  1.00  0.00           O  
ATOM   3003  CB  GLN   218      15.366  55.407  21.526  1.00  0.00           C  
ATOM   3004  CG  GLN   218      14.940  55.578  20.073  1.00  0.00           C  
ATOM   3005  CD  GLN   218      13.742  54.743  19.742  1.00  0.00           C  
ATOM   3006  OE1 GLN   218      12.610  55.220  19.780  1.00  0.00           O  
ATOM   3007  NE2 GLN   218      14.001  53.431  19.471  1.00  0.00           N  
ATOM   3008  H   GLN   218      15.844  56.439  23.840  1.00  0.00           H  
ATOM   3009  HA  GLN   218      13.554  56.442  22.218  1.00  0.00           H  
ATOM   3010 1HB  GLN   218      16.180  56.117  21.663  1.00  0.00           H  
ATOM   3011 2HB  GLN   218      15.794  54.408  21.669  1.00  0.00           H  
ATOM   3012 1HG  GLN   218      15.769  55.310  19.408  1.00  0.00           H  
ATOM   3013 2HG  GLN   218      14.696  56.626  19.868  1.00  0.00           H  
ATOM   3014 1HE2 GLN   218      13.222  52.803  19.284  1.00  0.00           H  
ATOM   3015 2HE2 GLN   218      14.975  53.019  19.423  1.00  0.00           H  
ATOM   3016  N   VAL   219      14.184  53.490  23.691  1.00  0.00           N  
ATOM   3017  CA  VAL   219      13.577  52.199  24.003  1.00  0.00           C  
ATOM   3018  C   VAL   219      12.400  52.431  24.978  1.00  0.00           C  
ATOM   3019  O   VAL   219      11.376  51.746  24.925  1.00  0.00           O  
ATOM   3020  CB  VAL   219      14.602  51.192  24.533  1.00  0.00           C  
ATOM   3021  CG1 VAL   219      13.936  49.862  24.899  1.00  0.00           C  
ATOM   3022  CG2 VAL   219      15.701  50.941  23.491  1.00  0.00           C  
ATOM   3023  H   VAL   219      15.111  53.738  24.045  1.00  0.00           H  
ATOM   3024  HA  VAL   219      13.137  51.816  23.073  1.00  0.00           H  
ATOM   3025  HB  VAL   219      15.062  51.609  25.433  1.00  0.00           H  
ATOM   3026 1HG1 VAL   219      13.321  49.489  24.073  1.00  0.00           H  
ATOM   3027 2HG1 VAL   219      13.296  49.971  25.780  1.00  0.00           H  
ATOM   3028 3HG1 VAL   219      14.676  49.093  25.133  1.00  0.00           H  
ATOM   3029 1HG2 VAL   219      15.278  50.564  22.554  1.00  0.00           H  
ATOM   3030 2HG2 VAL   219      16.428  50.208  23.852  1.00  0.00           H  
ATOM   3031 3HG2 VAL   219      16.254  51.856  23.261  1.00  0.00           H  
ATOM   3032  N   ASP   220      12.549  53.435  25.913  1.00  0.00           N  
ATOM   3033  CA  ASP   220      11.460  53.805  26.846  1.00  0.00           C  
ATOM   3034  C   ASP   220      10.225  54.248  26.022  1.00  0.00           C  
ATOM   3035  O   ASP   220       9.084  53.867  26.296  1.00  0.00           O  
ATOM   3036  CB  ASP   220      11.914  54.909  27.798  1.00  0.00           C  
ATOM   3037  CG  ASP   220      10.877  55.371  28.814  1.00  0.00           C  
ATOM   3038  OD1 ASP   220      10.532  54.559  29.717  1.00  0.00           O  
ATOM   3039  OD2 ASP   220      10.496  56.587  28.709  1.00  0.00           O1-
ATOM   3040  H   ASP   220      13.441  53.929  25.963  1.00  0.00           H  
ATOM   3041  HA  ASP   220      11.182  52.899  27.397  1.00  0.00           H  
ATOM   3042 1HB  ASP   220      12.236  55.788  27.236  1.00  0.00           H  
ATOM   3043 2HB  ASP   220      12.797  54.570  28.354  1.00  0.00           H  
ATOM   3044  N   ARG   221      10.473  55.136  24.985  1.00  0.00           N  
ATOM   3045  CA  ARG   221       9.407  55.562  24.082  1.00  0.00           C  
ATOM   3046  C   ARG   221       8.896  54.373  23.263  1.00  0.00           C  
ATOM   3047  O   ARG   221       7.688  54.218  23.054  1.00  0.00           O  
ATOM   3048  CB  ARG   221       9.848  56.679  23.120  1.00  0.00           C  
ATOM   3049  CG  ARG   221      10.117  58.041  23.769  1.00  0.00           C  
ATOM   3050  CD  ARG   221       8.877  58.697  24.377  1.00  0.00           C  
ATOM   3051  NE  ARG   221       9.205  59.562  25.530  1.00  0.00           N1+
ATOM   3052  CZ  ARG   221       9.650  59.107  26.734  1.00  0.00           C  
ATOM   3053  NH1 ARG   221       9.933  57.812  26.907  1.00  0.00           N  
ATOM   3054  NH2 ARG   221       9.809  59.957  27.766  1.00  0.00           N  
ATOM   3055  H   ARG   221      11.438  55.486  24.859  1.00  0.00           H  
ATOM   3056  HA  ARG   221       8.567  55.884  24.706  1.00  0.00           H  
ATOM   3057 1HB  ARG   221      10.758  56.368  22.592  1.00  0.00           H  
ATOM   3058 2HB  ARG   221       9.084  56.812  22.347  1.00  0.00           H  
ATOM   3059 1HG  ARG   221      10.516  58.717  23.002  1.00  0.00           H  
ATOM   3060 2HG  ARG   221      10.920  57.947  24.504  1.00  0.00           H  
ATOM   3061 1HD  ARG   221       8.123  57.982  24.716  1.00  0.00           H  
ATOM   3062 2HD  ARG   221       8.387  59.328  23.627  1.00  0.00           H  
ATOM   3063  HE  ARG   221       8.995  60.550  25.449  1.00  0.00           H  
ATOM   3064 1HH1 ARG   221       9.908  57.129  26.168  1.00  0.00           H  
ATOM   3065 2HH1 ARG   221      10.205  57.374  27.842  1.00  0.00           H  
ATOM   3066 1HH2 ARG   221       9.561  60.935  27.707  1.00  0.00           H  
ATOM   3067 2HH2 ARG   221      10.214  59.598  28.627  1.00  0.00           H  
ATOM   3068  N   THR   222       9.845  53.554  22.689  1.00  0.00           N  
ATOM   3069  CA  THR   222       9.409  52.488  21.790  1.00  0.00           C  
ATOM   3070  C   THR   222       8.589  51.428  22.544  1.00  0.00           C  
ATOM   3071  O   THR   222       7.641  50.849  22.004  1.00  0.00           O  
ATOM   3072  CB  THR   222      10.562  51.807  21.039  1.00  0.00           C  
ATOM   3073  OG1 THR   222      11.359  52.781  20.372  1.00  0.00           O  
ATOM   3074  CG2 THR   222      10.046  50.880  19.940  1.00  0.00           C  
ATOM   3075  H   THR   222      10.844  53.730  22.862  1.00  0.00           H  
ATOM   3076  HA  THR   222       8.737  52.969  21.067  1.00  0.00           H  
ATOM   3077  HB  THR   222      11.211  51.248  21.721  1.00  0.00           H  
ATOM   3078 1HG2 THR   222       9.351  51.408  19.277  1.00  0.00           H  
ATOM   3079 2HG2 THR   222       9.535  50.005  20.349  1.00  0.00           H  
ATOM   3080 3HG2 THR   222      10.869  50.540  19.305  1.00  0.00           H  
ATOM   3081  HG1 THR   222      11.692  53.430  21.037  1.00  0.00           H  
ATOM   3082  N   VAL   223       9.033  51.097  23.813  1.00  0.00           N  
ATOM   3083  CA  VAL   223       8.305  50.112  24.608  1.00  0.00           C  
ATOM   3084  C   VAL   223       6.919  50.710  24.889  1.00  0.00           C  
ATOM   3085  O   VAL   223       5.903  50.013  24.842  1.00  0.00           O  
ATOM   3086  CB  VAL   223       9.065  49.701  25.883  1.00  0.00           C  
ATOM   3087  CG1 VAL   223      10.243  48.786  25.517  1.00  0.00           C  
ATOM   3088  CG2 VAL   223       8.173  48.960  26.884  1.00  0.00           C  
ATOM   3089  H   VAL   223       9.884  51.537  24.196  1.00  0.00           H  
ATOM   3090  HA  VAL   223       8.148  49.234  23.970  1.00  0.00           H  
ATOM   3091  HB  VAL   223       9.458  50.595  26.382  1.00  0.00           H  
ATOM   3092 1HG1 VAL   223       9.890  47.828  25.120  1.00  0.00           H  
ATOM   3093 2HG1 VAL   223      10.860  48.577  26.398  1.00  0.00           H  
ATOM   3094 3HG1 VAL   223      10.887  49.238  24.758  1.00  0.00           H  
ATOM   3095 1HG2 VAL   223       7.667  48.117  26.405  1.00  0.00           H  
ATOM   3096 2HG2 VAL   223       7.414  49.625  27.307  1.00  0.00           H  
ATOM   3097 3HG2 VAL   223       8.760  48.566  27.721  1.00  0.00           H  
ATOM   3098  N   GLY   224       6.879  52.047  25.229  1.00  0.00           N  
ATOM   3099  CA  GLY   224       5.602  52.705  25.423  1.00  0.00           C  
ATOM   3100  C   GLY   224       4.722  52.579  24.178  1.00  0.00           C  
ATOM   3101  O   GLY   224       3.548  52.210  24.245  1.00  0.00           O  
ATOM   3102  H   GLY   224       7.746  52.574  25.359  1.00  0.00           H  
ATOM   3103 1HA  GLY   224       5.096  52.242  26.276  1.00  0.00           H  
ATOM   3104 2HA  GLY   224       5.786  53.763  25.632  1.00  0.00           H  
ATOM   3105  N   TYR   225       5.320  52.939  22.984  1.00  0.00           N  
ATOM   3106  CA  TYR   225       4.573  52.898  21.724  1.00  0.00           C  
ATOM   3107  C   TYR   225       4.155  51.459  21.336  1.00  0.00           C  
ATOM   3108  O   TYR   225       3.120  51.238  20.699  1.00  0.00           O  
ATOM   3109  CB  TYR   225       5.360  53.507  20.552  1.00  0.00           C  
ATOM   3110  CG  TYR   225       5.793  54.954  20.655  1.00  0.00           C  
ATOM   3111  CD1 TYR   225       5.143  55.898  21.462  1.00  0.00           C  
ATOM   3112  CD2 TYR   225       6.883  55.378  19.873  1.00  0.00           C  
ATOM   3113  CE1 TYR   225       5.596  57.219  21.519  1.00  0.00           C  
ATOM   3114  CE2 TYR   225       7.338  56.697  19.928  1.00  0.00           C  
ATOM   3115  CZ  TYR   225       6.694  57.605  20.762  1.00  0.00           C  
ATOM   3116  OH  TYR   225       7.126  58.896  20.873  1.00  0.00           O  
ATOM   3117  H   TYR   225       6.292  53.288  22.999  1.00  0.00           H  
ATOM   3118  HA  TYR   225       3.640  53.451  21.889  1.00  0.00           H  
ATOM   3119 1HB  TYR   225       6.259  52.897  20.395  1.00  0.00           H  
ATOM   3120 2HB  TYR   225       4.758  53.423  19.639  1.00  0.00           H  
ATOM   3121  HD1 TYR   225       4.284  55.627  22.069  1.00  0.00           H  
ATOM   3122  HD2 TYR   225       7.389  54.668  19.220  1.00  0.00           H  
ATOM   3123  HE1 TYR   225       5.091  57.941  22.155  1.00  0.00           H  
ATOM   3124  HE2 TYR   225       8.188  56.991  19.320  1.00  0.00           H  
ATOM   3125  HH  TYR   225       7.974  58.958  20.401  1.00  0.00           H  
ATOM   3126  N   LEU   226       5.052  50.459  21.678  1.00  0.00           N  
ATOM   3127  CA  LEU   226       4.704  49.050  21.525  1.00  0.00           C  
ATOM   3128  C   LEU   226       3.526  48.750  22.466  1.00  0.00           C  
ATOM   3129  O   LEU   226       2.481  48.257  22.023  1.00  0.00           O  
ATOM   3130  CB  LEU   226       5.908  48.136  21.805  1.00  0.00           C  
ATOM   3131  CG  LEU   226       5.602  46.628  21.912  1.00  0.00           C  
ATOM   3132  CD1 LEU   226       5.018  46.046  20.627  1.00  0.00           C  
ATOM   3133  CD2 LEU   226       6.876  45.865  22.292  1.00  0.00           C  
ATOM   3134  H   LEU   226       5.989  50.713  22.027  1.00  0.00           H  
ATOM   3135  HA  LEU   226       4.349  48.908  20.499  1.00  0.00           H  
ATOM   3136 1HB  LEU   226       6.664  48.305  21.027  1.00  0.00           H  
ATOM   3137 2HB  LEU   226       6.375  48.444  22.746  1.00  0.00           H  
ATOM   3138  HG  LEU   226       4.878  46.468  22.719  1.00  0.00           H  
ATOM   3139 1HD1 LEU   226       5.732  46.128  19.804  1.00  0.00           H  
ATOM   3140 2HD1 LEU   226       4.093  46.550  20.335  1.00  0.00           H  
ATOM   3141 3HD1 LEU   226       4.784  44.983  20.755  1.00  0.00           H  
ATOM   3142 1HD2 LEU   226       7.652  45.982  21.528  1.00  0.00           H  
ATOM   3143 2HD2 LEU   226       6.670  44.795  22.405  1.00  0.00           H  
ATOM   3144 3HD2 LEU   226       7.278  46.229  23.243  1.00  0.00           H  
ATOM   3145  N   ARG   227       3.727  49.024  23.807  1.00  0.00           N  
ATOM   3146  CA  ARG   227       2.749  48.652  24.822  1.00  0.00           C  
ATOM   3147  C   ARG   227       1.397  49.333  24.525  1.00  0.00           C  
ATOM   3148  O   ARG   227       0.336  48.768  24.804  1.00  0.00           O  
ATOM   3149  CB  ARG   227       3.210  49.020  26.240  1.00  0.00           C  
ATOM   3150  CG  ARG   227       4.449  48.268  26.757  1.00  0.00           C  
ATOM   3151  CD  ARG   227       4.188  46.883  27.324  1.00  0.00           C  
ATOM   3152  NE  ARG   227       5.218  46.530  28.324  1.00  0.00           N1+
ATOM   3153  CZ  ARG   227       6.372  45.848  28.134  1.00  0.00           C  
ATOM   3154  NH1 ARG   227       6.832  45.531  26.906  1.00  0.00           N  
ATOM   3155  NH2 ARG   227       7.112  45.472  29.208  1.00  0.00           N  
ATOM   3156  H   ARG   227       4.602  49.487  24.103  1.00  0.00           H  
ATOM   3157  HA  ARG   227       2.598  47.571  24.740  1.00  0.00           H  
ATOM   3158 1HB  ARG   227       3.439  50.094  26.260  1.00  0.00           H  
ATOM   3159 2HB  ARG   227       2.383  48.882  26.947  1.00  0.00           H  
ATOM   3160 1HG  ARG   227       4.895  48.886  27.546  1.00  0.00           H  
ATOM   3161 2HG  ARG   227       5.208  48.160  25.981  1.00  0.00           H  
ATOM   3162 1HD  ARG   227       4.149  46.113  26.546  1.00  0.00           H  
ATOM   3163 2HD  ARG   227       3.229  46.851  27.852  1.00  0.00           H  
ATOM   3164  HE  ARG   227       5.004  46.764  29.295  1.00  0.00           H  
ATOM   3165 1HH1 ARG   227       6.307  45.779  26.076  1.00  0.00           H  
ATOM   3166 2HH1 ARG   227       7.693  45.011  26.786  1.00  0.00           H  
ATOM   3167 1HH2 ARG   227       6.804  45.683  30.153  1.00  0.00           H  
ATOM   3168 2HH2 ARG   227       7.984  44.964  29.103  1.00  0.00           H  
ATOM   3169  N   GLU   228       1.450  50.606  23.987  1.00  0.00           N  
ATOM   3170  CA  GLU   228       0.233  51.315  23.601  1.00  0.00           C  
ATOM   3171  C   GLU   228      -0.576  50.492  22.569  1.00  0.00           C  
ATOM   3172  O   GLU   228      -1.809  50.517  22.573  1.00  0.00           O  
ATOM   3173  CB  GLU   228       0.515  52.722  23.043  1.00  0.00           C  
ATOM   3174  CG  GLU   228      -0.422  53.778  23.641  1.00  0.00           C  
ATOM   3175  CD  GLU   228      -0.404  55.029  22.761  1.00  0.00           C  
ATOM   3176  OE1 GLU   228      -1.262  54.986  21.809  1.00  0.00           O  
ATOM   3177  OE2 GLU   228       0.454  55.905  23.037  1.00  0.00           O1-
ATOM   3178  H   GLU   228       2.362  51.086  23.924  1.00  0.00           H  
ATOM   3179  HA  GLU   228      -0.375  51.373  24.513  1.00  0.00           H  
ATOM   3180 1HB  GLU   228       1.537  53.042  23.262  1.00  0.00           H  
ATOM   3181 2HB  GLU   228       0.440  52.718  21.949  1.00  0.00           H  
ATOM   3182 1HG  GLU   228      -0.118  54.027  24.663  1.00  0.00           H  
ATOM   3183 2HG  GLU   228      -1.451  53.400  23.689  1.00  0.00           H  
ATOM   3184  N   SER   229       0.143  49.793  21.610  1.00  0.00           N  
ATOM   3185  CA  SER   229      -0.536  48.969  20.597  1.00  0.00           C  
ATOM   3186  C   SER   229      -1.118  47.693  21.238  1.00  0.00           C  
ATOM   3187  O   SER   229      -2.198  47.215  20.888  1.00  0.00           O  
ATOM   3188  CB  SER   229       0.346  48.618  19.391  1.00  0.00           C  
ATOM   3189  OG  SER   229       1.408  47.714  19.683  1.00  0.00           O  
ATOM   3190  H   SER   229       1.163  49.845  21.624  1.00  0.00           H  
ATOM   3191  HA  SER   229      -1.384  49.562  20.236  1.00  0.00           H  
ATOM   3192 1HB  SER   229       0.790  49.526  18.970  1.00  0.00           H  
ATOM   3193 2HB  SER   229      -0.263  48.150  18.611  1.00  0.00           H  
ATOM   3194  HG  SER   229       1.821  47.987  20.535  1.00  0.00           H  
ATOM   3195  N   ILE   230      -0.319  47.090  22.193  1.00  0.00           N  
ATOM   3196  CA  ILE   230      -0.735  45.871  22.897  1.00  0.00           C  
ATOM   3197  C   ILE   230      -1.980  46.232  23.739  1.00  0.00           C  
ATOM   3198  O   ILE   230      -2.957  45.477  23.798  1.00  0.00           O  
ATOM   3199  CB  ILE   230       0.425  45.307  23.758  1.00  0.00           C  
ATOM   3200  CG1 ILE   230       1.587  44.830  22.852  1.00  0.00           C  
ATOM   3201  CG2 ILE   230      -0.040  44.162  24.663  1.00  0.00           C  
ATOM   3202  CD1 ILE   230       2.819  44.365  23.619  1.00  0.00           C  
ATOM   3203  H   ILE   230       0.590  47.514  22.382  1.00  0.00           H  
ATOM   3204  HA  ILE   230      -1.051  45.142  22.140  1.00  0.00           H  
ATOM   3205  HB  ILE   230       0.798  46.104  24.411  1.00  0.00           H  
ATOM   3206 1HG1 ILE   230       1.242  44.013  22.206  1.00  0.00           H  
ATOM   3207 2HG1 ILE   230       1.898  45.640  22.185  1.00  0.00           H  
ATOM   3208 1HG2 ILE   230      -0.300  43.289  24.063  1.00  0.00           H  
ATOM   3209 2HG2 ILE   230      -0.908  44.438  25.267  1.00  0.00           H  
ATOM   3210 3HG2 ILE   230       0.743  43.867  25.368  1.00  0.00           H  
ATOM   3211 1HD1 ILE   230       2.619  43.460  24.200  1.00  0.00           H  
ATOM   3212 2HD1 ILE   230       3.176  45.143  24.299  1.00  0.00           H  
ATOM   3213 3HD1 ILE   230       3.627  44.128  22.920  1.00  0.00           H  
ATOM   3214  N   ALA   231      -1.883  47.403  24.466  1.00  0.00           N  
ATOM   3215  CA  ALA   231      -2.976  47.918  25.281  1.00  0.00           C  
ATOM   3216  C   ALA   231      -4.202  48.355  24.458  1.00  0.00           C  
ATOM   3217  O   ALA   231      -5.334  48.307  24.947  1.00  0.00           O  
ATOM   3218  CB  ALA   231      -2.520  49.082  26.148  1.00  0.00           C  
ATOM   3219  H   ALA   231      -0.995  47.926  24.458  1.00  0.00           H  
ATOM   3220  HA  ALA   231      -3.307  47.090  25.921  1.00  0.00           H  
ATOM   3221 1HB  ALA   231      -2.187  49.928  25.537  1.00  0.00           H  
ATOM   3222 2HB  ALA   231      -1.687  48.785  26.795  1.00  0.00           H  
ATOM   3223 3HB  ALA   231      -3.335  49.439  26.787  1.00  0.00           H  
ATOM   3224  N   ARG   232      -3.963  48.888  23.205  1.00  0.00           N  
ATOM   3225  CA  ARG   232      -5.081  49.192  22.309  1.00  0.00           C  
ATOM   3226  C   ARG   232      -5.857  47.906  21.944  1.00  0.00           C  
ATOM   3227  O   ARG   232      -7.082  47.920  21.799  1.00  0.00           O  
ATOM   3228  CB  ARG   232      -4.645  49.886  21.004  1.00  0.00           C  
ATOM   3229  CG  ARG   232      -5.186  51.319  20.922  1.00  0.00           C  
ATOM   3230  CD  ARG   232      -4.827  52.003  19.602  1.00  0.00           C  
ATOM   3231  NE  ARG   232      -3.396  52.311  19.482  1.00  0.00           N1+
ATOM   3232  CZ  ARG   232      -2.755  53.271  20.190  1.00  0.00           C  
ATOM   3233  NH1 ARG   232      -3.373  54.074  21.073  1.00  0.00           N  
ATOM   3234  NH2 ARG   232      -1.436  53.462  20.045  1.00  0.00           N  
ATOM   3235  H   ARG   232      -3.008  49.128  22.925  1.00  0.00           H  
ATOM   3236  HA  ARG   232      -5.776  49.821  22.879  1.00  0.00           H  
ATOM   3237 1HB  ARG   232      -3.558  49.902  20.908  1.00  0.00           H  
ATOM   3238 2HB  ARG   232      -5.018  49.334  20.131  1.00  0.00           H  
ATOM   3239 1HG  ARG   232      -4.809  51.897  21.772  1.00  0.00           H  
ATOM   3240 2HG  ARG   232      -6.279  51.291  21.007  1.00  0.00           H  
ATOM   3241 1HD  ARG   232      -5.386  52.937  19.482  1.00  0.00           H  
ATOM   3242 2HD  ARG   232      -5.097  51.366  18.753  1.00  0.00           H  
ATOM   3243  HE  ARG   232      -2.834  51.809  18.805  1.00  0.00           H  
ATOM   3244 1HH1 ARG   232      -4.357  54.086  21.280  1.00  0.00           H  
ATOM   3245 2HH1 ARG   232      -2.692  54.709  21.574  1.00  0.00           H  
ATOM   3246 1HH2 ARG   232      -0.796  52.898  19.513  1.00  0.00           H  
ATOM   3247 2HH2 ARG   232      -1.070  54.203  20.708  1.00  0.00           H  
ATOM   3248  N   ASN   233      -5.063  46.800  21.678  1.00  0.00           N  
ATOM   3249  CA  ASN   233      -5.657  45.512  21.305  1.00  0.00           C  
ATOM   3250  C   ASN   233      -6.337  44.922  22.565  1.00  0.00           C  
ATOM   3251  O   ASN   233      -7.517  44.567  22.534  1.00  0.00           O  
ATOM   3252  CB  ASN   233      -4.611  44.563  20.707  1.00  0.00           C  
ATOM   3253  CG  ASN   233      -5.240  43.542  19.782  1.00  0.00           C  
ATOM   3254  OD1 ASN   233      -6.451  43.417  19.628  1.00  0.00           O  
ATOM   3255  ND2 ASN   233      -4.360  42.759  19.089  1.00  0.00           N  
ATOM   3256  H   ASN   233      -4.047  46.899  21.738  1.00  0.00           H  
ATOM   3257  HA  ASN   233      -6.448  45.732  20.577  1.00  0.00           H  
ATOM   3258 1HB  ASN   233      -4.051  44.036  21.482  1.00  0.00           H  
ATOM   3259 2HB  ASN   233      -3.888  45.131  20.108  1.00  0.00           H  
ATOM   3260 1HD2 ASN   233      -4.714  42.059  18.447  1.00  0.00           H  
ATOM   3261 2HD2 ASN   233      -3.348  42.808  19.159  1.00  0.00           H  
ATOM   3262  N   HIS   234      -5.562  44.881  23.709  1.00  0.00           N  
ATOM   3263  CA  HIS   234      -5.966  44.417  25.048  1.00  0.00           C  
ATOM   3264  C   HIS   234      -5.511  42.965  25.222  1.00  0.00           C  
ATOM   3265  O   HIS   234      -6.298  42.023  25.193  1.00  0.00           O  
ATOM   3266  CB  HIS   234      -7.448  44.521  25.431  1.00  0.00           C  
ATOM   3267  CG  HIS   234      -7.980  45.890  25.323  1.00  0.00           C  
ATOM   3268  ND1 HIS   234      -8.524  46.368  24.142  1.00  0.00           N1+
ATOM   3269  CD2 HIS   234      -8.068  46.934  26.209  1.00  0.00           C  
ATOM   3270  CE1 HIS   234      -8.871  47.647  24.262  1.00  0.00           C  
ATOM   3271  NE2 HIS   234      -8.635  47.988  25.533  1.00  0.00           N  
ATOM   3272  H   HIS   234      -4.585  45.196  23.633  1.00  0.00           H  
ATOM   3273  HA  HIS   234      -5.383  45.031  25.748  1.00  0.00           H  
ATOM   3274 1HB  HIS   234      -7.581  44.186  26.468  1.00  0.00           H  
ATOM   3275 2HB  HIS   234      -8.072  43.856  24.823  1.00  0.00           H  
ATOM   3276  HD1 HIS   234      -8.515  45.817  23.269  1.00  0.00           H  
ATOM   3277  HD2 HIS   234      -7.781  47.078  27.234  1.00  0.00           H  
ATOM   3278  HE2 HIS   234      -8.782  48.918  25.912  1.00  0.00           H  
ATOM   3279  HE1 HIS   234      -9.267  48.283  23.482  1.00  0.00           H  
ATOM   3280  N   LEU   235      -4.140  42.818  25.359  1.00  0.00           N  
ATOM   3281  CA  LEU   235      -3.534  41.503  25.570  1.00  0.00           C  
ATOM   3282  C   LEU   235      -2.752  41.413  26.901  1.00  0.00           C  
ATOM   3283  O   LEU   235      -2.340  40.337  27.344  1.00  0.00           O  
ATOM   3284  CB  LEU   235      -2.566  41.171  24.420  1.00  0.00           C  
ATOM   3285  CG  LEU   235      -3.041  41.543  23.001  1.00  0.00           C  
ATOM   3286  CD1 LEU   235      -1.905  41.338  22.000  1.00  0.00           C  
ATOM   3287  CD2 LEU   235      -4.267  40.748  22.559  1.00  0.00           C  
ATOM   3288  H   LEU   235      -3.544  43.637  25.276  1.00  0.00           H  
ATOM   3289  HA  LEU   235      -4.321  40.742  25.619  1.00  0.00           H  
ATOM   3290 1HB  LEU   235      -1.619  41.685  24.609  1.00  0.00           H  
ATOM   3291 2HB  LEU   235      -2.324  40.103  24.460  1.00  0.00           H  
ATOM   3292  HG  LEU   235      -3.293  42.607  22.978  1.00  0.00           H  
ATOM   3293 1HD1 LEU   235      -1.560  40.303  22.020  1.00  0.00           H  
ATOM   3294 2HD1 LEU   235      -1.052  41.981  22.236  1.00  0.00           H  
ATOM   3295 3HD1 LEU   235      -2.226  41.574  20.982  1.00  0.00           H  
ATOM   3296 1HD2 LEU   235      -4.062  39.676  22.548  1.00  0.00           H  
ATOM   3297 2HD2 LEU   235      -4.573  41.036  21.549  1.00  0.00           H  
ATOM   3298 3HD2 LEU   235      -5.121  40.915  23.217  1.00  0.00           H  
ATOM   3299  N   THR   236      -2.414  42.624  27.474  1.00  0.00           N  
ATOM   3300  CA  THR   236      -1.359  42.787  28.480  1.00  0.00           C  
ATOM   3301  C   THR   236      -1.585  41.954  29.755  1.00  0.00           C  
ATOM   3302  O   THR   236      -0.678  41.728  30.558  1.00  0.00           O  
ATOM   3303  CB  THR   236      -1.234  44.277  28.878  1.00  0.00           C  
ATOM   3304  OG1 THR   236      -1.728  45.113  27.813  1.00  0.00           O  
ATOM   3305  CG2 THR   236       0.215  44.659  29.170  1.00  0.00           C  
ATOM   3306  H   THR   236      -2.863  43.485  27.175  1.00  0.00           H  
ATOM   3307  HA  THR   236      -0.440  42.427  28.007  1.00  0.00           H  
ATOM   3308  HB  THR   236      -1.851  44.495  29.757  1.00  0.00           H  
ATOM   3309 1HG2 THR   236       0.837  44.539  28.276  1.00  0.00           H  
ATOM   3310 2HG2 THR   236       0.639  44.055  29.977  1.00  0.00           H  
ATOM   3311 3HG2 THR   236       0.283  45.714  29.459  1.00  0.00           H  
ATOM   3312  HG1 THR   236      -1.453  46.027  28.017  1.00  0.00           H  
ATOM   3313  N   ASP   237      -2.892  41.574  29.949  1.00  0.00           N  
ATOM   3314  CA  ASP   237      -3.376  40.852  31.113  1.00  0.00           C  
ATOM   3315  C   ASP   237      -3.107  39.334  31.070  1.00  0.00           C  
ATOM   3316  O   ASP   237      -3.298  38.629  32.062  1.00  0.00           O  
ATOM   3317  CB  ASP   237      -4.862  41.140  31.333  1.00  0.00           C  
ATOM   3318  CG  ASP   237      -5.708  40.982  30.064  1.00  0.00           C  
ATOM   3319  OD1 ASP   237      -6.797  40.364  30.226  1.00  0.00           O  
ATOM   3320  OD2 ASP   237      -5.211  41.520  29.020  1.00  0.00           O1-
ATOM   3321  H   ASP   237      -3.620  41.788  29.235  1.00  0.00           H  
ATOM   3322  HA  ASP   237      -2.814  41.224  31.980  1.00  0.00           H  
ATOM   3323 1HB  ASP   237      -4.986  42.181  31.659  1.00  0.00           H  
ATOM   3324 2HB  ASP   237      -5.263  40.505  32.131  1.00  0.00           H  
ATOM   3325  N   ARG   238      -2.667  38.807  29.871  1.00  0.00           N  
ATOM   3326  CA  ARG   238      -2.444  37.376  29.674  1.00  0.00           C  
ATOM   3327  C   ARG   238      -1.052  37.017  29.129  1.00  0.00           C  
ATOM   3328  O   ARG   238      -0.842  36.022  28.428  1.00  0.00           O  
ATOM   3329  CB  ARG   238      -3.596  36.727  28.880  1.00  0.00           C  
ATOM   3330  CG  ARG   238      -3.896  37.270  27.471  1.00  0.00           C  
ATOM   3331  CD  ARG   238      -2.778  37.049  26.454  1.00  0.00           C  
ATOM   3332  NE  ARG   238      -3.251  37.205  25.069  1.00  0.00           N1+
ATOM   3333  CZ  ARG   238      -2.430  37.326  23.998  1.00  0.00           C  
ATOM   3334  NH1 ARG   238      -2.946  37.409  22.755  1.00  0.00           N  
ATOM   3335  NH2 ARG   238      -1.086  37.406  24.126  1.00  0.00           N  
ATOM   3336  H   ARG   238      -2.506  39.460  29.098  1.00  0.00           H  
ATOM   3337  HA  ARG   238      -2.456  36.903  30.666  1.00  0.00           H  
ATOM   3338 1HB  ARG   238      -3.420  35.646  28.806  1.00  0.00           H  
ATOM   3339 2HB  ARG   238      -4.516  36.843  29.470  1.00  0.00           H  
ATOM   3340 1HG  ARG   238      -4.152  38.334  27.517  1.00  0.00           H  
ATOM   3341 2HG  ARG   238      -4.800  36.763  27.110  1.00  0.00           H  
ATOM   3342 1HD  ARG   238      -2.401  36.025  26.529  1.00  0.00           H  
ATOM   3343 2HD  ARG   238      -1.977  37.768  26.635  1.00  0.00           H  
ATOM   3344  HE  ARG   238      -4.248  37.257  24.899  1.00  0.00           H  
ATOM   3345 1HH1 ARG   238      -3.933  37.307  22.542  1.00  0.00           H  
ATOM   3346 2HH1 ARG   238      -2.302  37.597  21.966  1.00  0.00           H  
ATOM   3347 1HH2 ARG   238      -0.642  37.345  25.034  1.00  0.00           H  
ATOM   3348 2HH2 ARG   238      -0.542  37.680  23.313  1.00  0.00           H  
ATOM   3349  N   LEU   239      -0.012  37.799  29.597  1.00  0.00           N  
ATOM   3350  CA  LEU   239       1.339  37.592  29.077  1.00  0.00           C  
ATOM   3351  C   LEU   239       2.431  37.960  30.083  1.00  0.00           C  
ATOM   3352  O   LEU   239       2.195  38.650  31.072  1.00  0.00           O  
ATOM   3353  CB  LEU   239       1.488  38.224  27.682  1.00  0.00           C  
ATOM   3354  CG  LEU   239       1.030  39.691  27.572  1.00  0.00           C  
ATOM   3355  CD1 LEU   239       2.141  40.644  27.982  1.00  0.00           C  
ATOM   3356  CD2 LEU   239       0.577  39.992  26.146  1.00  0.00           C  
ATOM   3357  H   LEU   239      -0.184  38.543  30.276  1.00  0.00           H  
ATOM   3358  HA  LEU   239       1.454  36.513  28.934  1.00  0.00           H  
ATOM   3359 1HB  LEU   239       2.520  38.130  27.326  1.00  0.00           H  
ATOM   3360 2HB  LEU   239       0.878  37.624  26.992  1.00  0.00           H  
ATOM   3361  HG  LEU   239       0.172  39.878  28.224  1.00  0.00           H  
ATOM   3362 1HD1 LEU   239       3.051  40.482  27.396  1.00  0.00           H  
ATOM   3363 2HD1 LEU   239       2.384  40.500  29.035  1.00  0.00           H  
ATOM   3364 3HD1 LEU   239       1.837  41.686  27.851  1.00  0.00           H  
ATOM   3365 1HD2 LEU   239       1.310  39.647  25.422  1.00  0.00           H  
ATOM   3366 2HD2 LEU   239       0.406  41.061  25.992  1.00  0.00           H  
ATOM   3367 3HD2 LEU   239      -0.356  39.467  25.924  1.00  0.00           H  
ATOM   3368  N   ASN   240       3.675  37.421  29.800  1.00  0.00           N  
ATOM   3369  CA  ASN   240       4.833  37.616  30.675  1.00  0.00           C  
ATOM   3370  C   ASN   240       5.732  38.658  29.995  1.00  0.00           C  
ATOM   3371  O   ASN   240       6.121  38.532  28.828  1.00  0.00           O  
ATOM   3372  CB  ASN   240       5.671  36.349  30.859  1.00  0.00           C  
ATOM   3373  CG  ASN   240       5.011  35.267  31.681  1.00  0.00           C  
ATOM   3374  OD1 ASN   240       3.926  35.374  32.242  1.00  0.00           O  
ATOM   3375  ND2 ASN   240       5.754  34.114  31.739  1.00  0.00           N  
ATOM   3376  H   ASN   240       3.822  36.873  28.934  1.00  0.00           H  
ATOM   3377  HA  ASN   240       4.493  37.988  31.648  1.00  0.00           H  
ATOM   3378 1HB  ASN   240       6.617  36.602  31.357  1.00  0.00           H  
ATOM   3379 2HB  ASN   240       5.928  35.916  29.888  1.00  0.00           H  
ATOM   3380 1HD2 ASN   240       5.386  33.300  32.220  1.00  0.00           H  
ATOM   3381 2HD2 ASN   240       6.664  34.015  31.301  1.00  0.00           H  
ATOM   3382  N   LEU   241       6.079  39.725  30.813  1.00  0.00           N  
ATOM   3383  CA  LEU   241       6.919  40.808  30.318  1.00  0.00           C  
ATOM   3384  C   LEU   241       8.187  40.851  31.177  1.00  0.00           C  
ATOM   3385  O   LEU   241       8.185  41.246  32.347  1.00  0.00           O  
ATOM   3386  CB  LEU   241       6.195  42.167  30.346  1.00  0.00           C  
ATOM   3387  CG  LEU   241       4.730  42.133  29.854  1.00  0.00           C  
ATOM   3388  CD1 LEU   241       3.741  41.968  31.014  1.00  0.00           C  
ATOM   3389  CD2 LEU   241       4.375  43.412  29.103  1.00  0.00           C  
ATOM   3390  H   LEU   241       5.744  39.796  31.790  1.00  0.00           H  
ATOM   3391  HA  LEU   241       7.200  40.600  29.283  1.00  0.00           H  
ATOM   3392 1HB  LEU   241       6.232  42.603  31.349  1.00  0.00           H  
ATOM   3393 2HB  LEU   241       6.784  42.845  29.717  1.00  0.00           H  
ATOM   3394  HG  LEU   241       4.607  41.305  29.150  1.00  0.00           H  
ATOM   3395 1HD1 LEU   241       3.923  42.705  31.803  1.00  0.00           H  
ATOM   3396 2HD1 LEU   241       3.802  40.971  31.453  1.00  0.00           H  
ATOM   3397 3HD1 LEU   241       2.708  42.103  30.677  1.00  0.00           H  
ATOM   3398 1HD2 LEU   241       4.505  44.288  29.743  1.00  0.00           H  
ATOM   3399 2HD2 LEU   241       3.334  43.400  28.764  1.00  0.00           H  
ATOM   3400 3HD2 LEU   241       5.003  43.517  28.214  1.00  0.00           H  
ATOM   3401  N   ILE   242       9.313  40.317  30.574  1.00  0.00           N  
ATOM   3402  CA  ILE   242      10.561  40.166  31.319  1.00  0.00           C  
ATOM   3403  C   ILE   242      11.602  41.082  30.659  1.00  0.00           C  
ATOM   3404  O   ILE   242      11.957  40.956  29.484  1.00  0.00           O  
ATOM   3405  CB  ILE   242      11.011  38.688  31.383  1.00  0.00           C  
ATOM   3406  CG1 ILE   242       9.912  37.830  32.059  1.00  0.00           C  
ATOM   3407  CG2 ILE   242      12.346  38.570  32.127  1.00  0.00           C  
ATOM   3408  CD1 ILE   242      10.304  36.383  32.316  1.00  0.00           C  
ATOM   3409  H   ILE   242       9.295  40.017  29.587  1.00  0.00           H  
ATOM   3410  HA  ILE   242      10.404  40.511  32.347  1.00  0.00           H  
ATOM   3411  HB  ILE   242      11.158  38.312  30.362  1.00  0.00           H  
ATOM   3412 1HG1 ILE   242       9.614  38.284  33.012  1.00  0.00           H  
ATOM   3413 2HG1 ILE   242       9.020  37.826  31.421  1.00  0.00           H  
ATOM   3414 1HG2 ILE   242      12.244  38.896  33.167  1.00  0.00           H  
ATOM   3415 2HG2 ILE   242      13.122  39.180  31.656  1.00  0.00           H  
ATOM   3416 3HG2 ILE   242      12.715  37.541  32.118  1.00  0.00           H  
ATOM   3417 1HD1 ILE   242      11.032  36.305  33.130  1.00  0.00           H  
ATOM   3418 2HD1 ILE   242      10.734  35.927  31.421  1.00  0.00           H  
ATOM   3419 3HD1 ILE   242       9.425  35.799  32.606  1.00  0.00           H  
ATOM   3420  N   ILE   243      12.079  42.068  31.512  1.00  0.00           N  
ATOM   3421  CA  ILE   243      13.014  43.103  31.079  1.00  0.00           C  
ATOM   3422  C   ILE   243      14.349  42.806  31.788  1.00  0.00           C  
ATOM   3423  O   ILE   243      14.471  42.791  33.017  1.00  0.00           O  
ATOM   3424  CB  ILE   243      12.514  44.528  31.433  1.00  0.00           C  
ATOM   3425  CG1 ILE   243      11.063  44.755  30.947  1.00  0.00           C  
ATOM   3426  CG2 ILE   243      13.464  45.578  30.833  1.00  0.00           C  
ATOM   3427  CD1 ILE   243      10.485  46.102  31.360  1.00  0.00           C  
ATOM   3428  H   ILE   243      11.799  42.102  32.501  1.00  0.00           H  
ATOM   3429  HA  ILE   243      13.144  43.027  29.995  1.00  0.00           H  
ATOM   3430  HB  ILE   243      12.530  44.649  32.524  1.00  0.00           H  
ATOM   3431 1HG1 ILE   243      11.014  44.659  29.855  1.00  0.00           H  
ATOM   3432 2HG1 ILE   243      10.407  43.981  31.362  1.00  0.00           H  
ATOM   3433 1HG2 ILE   243      13.423  45.566  29.738  1.00  0.00           H  
ATOM   3434 2HG2 ILE   243      14.501  45.398  31.131  1.00  0.00           H  
ATOM   3435 3HG2 ILE   243      13.210  46.586  31.173  1.00  0.00           H  
ATOM   3436 1HD1 ILE   243      10.999  46.928  30.862  1.00  0.00           H  
ATOM   3437 2HD1 ILE   243      10.558  46.247  32.442  1.00  0.00           H  
ATOM   3438 3HD1 ILE   243       9.427  46.158  31.083  1.00  0.00           H  
ATOM   3439  N   THR   244      15.381  42.523  30.899  1.00  0.00           N  
ATOM   3440  CA  THR   244      16.727  42.196  31.377  1.00  0.00           C  
ATOM   3441  C   THR   244      17.742  43.131  30.715  1.00  0.00           C  
ATOM   3442  O   THR   244      17.630  43.548  29.559  1.00  0.00           O  
ATOM   3443  CB  THR   244      17.020  40.716  31.077  1.00  0.00           C  
ATOM   3444  OG1 THR   244      15.916  39.924  31.553  1.00  0.00           O  
ATOM   3445  CG2 THR   244      18.273  40.193  31.756  1.00  0.00           C  
ATOM   3446  H   THR   244      15.230  42.523  29.878  1.00  0.00           H  
ATOM   3447  HA  THR   244      16.740  42.356  32.457  1.00  0.00           H  
ATOM   3448  HB  THR   244      17.095  40.545  29.996  1.00  0.00           H  
ATOM   3449 1HG2 THR   244      18.263  40.421  32.826  1.00  0.00           H  
ATOM   3450 2HG2 THR   244      19.176  40.616  31.312  1.00  0.00           H  
ATOM   3451 3HG2 THR   244      18.328  39.103  31.671  1.00  0.00           H  
ATOM   3452  HG1 THR   244      15.125  40.257  31.084  1.00  0.00           H  
ATOM   3453  N   SER   245      18.846  43.399  31.511  1.00  0.00           N  
ATOM   3454  CA  SER   245      20.059  43.975  30.951  1.00  0.00           C  
ATOM   3455  C   SER   245      21.219  43.034  31.250  1.00  0.00           C  
ATOM   3456  O   SER   245      21.224  42.211  32.163  1.00  0.00           O  
ATOM   3457  CB  SER   245      20.362  45.383  31.442  1.00  0.00           C  
ATOM   3458  OG  SER   245      20.697  45.434  32.833  1.00  0.00           O  
ATOM   3459  H   SER   245      18.833  43.174  32.518  1.00  0.00           H  
ATOM   3460  HA  SER   245      19.945  44.017  29.860  1.00  0.00           H  
ATOM   3461 1HB  SER   245      19.495  46.028  31.281  1.00  0.00           H  
ATOM   3462 2HB  SER   245      21.212  45.789  30.884  1.00  0.00           H  
ATOM   3463  HG  SER   245      21.119  46.331  32.946  1.00  0.00           H  
ATOM   3464  N   ASP   246      22.264  43.198  30.380  1.00  0.00           N  
ATOM   3465  CA  ASP   246      23.385  42.277  30.238  1.00  0.00           C  
ATOM   3466  C   ASP   246      24.697  42.770  30.896  1.00  0.00           C  
ATOM   3467  O   ASP   246      25.543  41.984  31.328  1.00  0.00           O  
ATOM   3468  CB  ASP   246      23.614  42.065  28.751  1.00  0.00           C  
ATOM   3469  CG  ASP   246      23.954  43.389  28.080  1.00  0.00           C  
ATOM   3470  OD1 ASP   246      23.427  44.453  28.549  1.00  0.00           O  
ATOM   3471  OD2 ASP   246      24.780  43.296  27.122  1.00  0.00           O1-
ATOM   3472  H   ASP   246      22.326  44.005  29.737  1.00  0.00           H  
ATOM   3473  HA  ASP   246      23.119  41.327  30.717  1.00  0.00           H  
ATOM   3474 1HB  ASP   246      22.714  41.664  28.271  1.00  0.00           H  
ATOM   3475 2HB  ASP   246      24.429  41.349  28.593  1.00  0.00           H  
ATOM   3476  N   HIS   247      24.907  44.133  30.787  1.00  0.00           N  
ATOM   3477  CA  HIS   247      26.079  44.799  31.334  1.00  0.00           C  
ATOM   3478  C   HIS   247      25.815  46.291  31.559  1.00  0.00           C  
ATOM   3479  O   HIS   247      24.880  46.902  31.043  1.00  0.00           O  
ATOM   3480  CB  HIS   247      27.349  44.581  30.501  1.00  0.00           C  
ATOM   3481  CG  HIS   247      27.254  45.054  29.105  1.00  0.00           C  
ATOM   3482  ND1 HIS   247      27.171  46.364  28.720  1.00  0.00           N  
ATOM   3483  CD2 HIS   247      27.214  44.337  27.938  1.00  0.00           C  
ATOM   3484  CE1 HIS   247      26.977  46.374  27.371  1.00  0.00           C  
ATOM   3485  NE2 HIS   247      26.993  45.158  26.867  1.00  0.00           N  
ATOM   3486  H   HIS   247      24.212  44.675  30.256  1.00  0.00           H  
ATOM   3487  HA  HIS   247      26.272  44.351  32.318  1.00  0.00           H  
ATOM   3488 1HB  HIS   247      27.571  43.508  30.482  1.00  0.00           H  
ATOM   3489 2HB  HIS   247      28.210  45.072  30.963  1.00  0.00           H  
ATOM   3490  HD1 HIS   247      27.238  47.190  29.316  1.00  0.00           H  
ATOM   3491  HD2 HIS   247      27.252  43.262  27.834  1.00  0.00           H  
ATOM   3492  HE1 HIS   247      26.849  47.291  26.814  1.00  0.00           H  
ATOM   3493  N   GLY   248      26.808  46.887  32.318  1.00  0.00           N  
ATOM   3494  CA  GLY   248      26.905  48.315  32.518  1.00  0.00           C  
ATOM   3495  C   GLY   248      27.750  48.870  31.371  1.00  0.00           C  
ATOM   3496  O   GLY   248      27.604  48.494  30.205  1.00  0.00           O  
ATOM   3497  H   GLY   248      27.559  46.320  32.700  1.00  0.00           H  
ATOM   3498 1HA  GLY   248      25.916  48.781  32.489  1.00  0.00           H  
ATOM   3499 2HA  GLY   248      27.373  48.491  33.486  1.00  0.00           H  
ATOM   3500  N   MET   249      28.656  49.834  31.726  1.00  0.00           N  
ATOM   3501  CA  MET   249      29.410  50.661  30.780  1.00  0.00           C  
ATOM   3502  C   MET   249      30.286  51.592  31.637  1.00  0.00           C  
ATOM   3503  O   MET   249      29.821  52.546  32.267  1.00  0.00           O  
ATOM   3504  CB  MET   249      28.484  51.507  29.881  1.00  0.00           C  
ATOM   3505  CG  MET   249      29.213  52.289  28.780  1.00  0.00           C  
ATOM   3506  SD  MET   249      29.776  51.319  27.348  1.00  0.00           S  
ATOM   3507  CE  MET   249      28.178  50.841  26.646  1.00  0.00           C  
ATOM   3508  H   MET   249      28.883  49.967  32.749  1.00  0.00           H  
ATOM   3509  HA  MET   249      30.020  49.988  30.172  1.00  0.00           H  
ATOM   3510 1HB  MET   249      27.953  52.236  30.509  1.00  0.00           H  
ATOM   3511 2HB  MET   249      27.695  50.892  29.438  1.00  0.00           H  
ATOM   3512 1HG  MET   249      30.096  52.788  29.188  1.00  0.00           H  
ATOM   3513 2HG  MET   249      28.552  53.074  28.398  1.00  0.00           H  
ATOM   3514 1HE  MET   249      28.338  50.403  25.657  1.00  0.00           H  
ATOM   3515 2HE  MET   249      27.533  51.714  26.530  1.00  0.00           H  
ATOM   3516 3HE  MET   249      27.686  50.094  27.273  1.00  0.00           H  
ATOM   3517  N   THR   250      31.624  51.260  31.651  1.00  0.00           N  
ATOM   3518  CA  THR   250      32.601  51.995  32.460  1.00  0.00           C  
ATOM   3519  C   THR   250      32.885  53.292  31.711  1.00  0.00           C  
ATOM   3520  O   THR   250      32.784  53.361  30.484  1.00  0.00           O  
ATOM   3521  CB  THR   250      33.963  51.269  32.622  1.00  0.00           C  
ATOM   3522  OG1 THR   250      34.566  50.962  31.357  1.00  0.00           O  
ATOM   3523  CG2 THR   250      33.884  49.993  33.441  1.00  0.00           C  
ATOM   3524  H   THR   250      31.975  50.508  31.049  1.00  0.00           H  
ATOM   3525  HA  THR   250      32.158  52.223  33.435  1.00  0.00           H  
ATOM   3526  HB  THR   250      34.661  51.940  33.134  1.00  0.00           H  
ATOM   3527 1HG2 THR   250      33.320  49.225  32.914  1.00  0.00           H  
ATOM   3528 2HG2 THR   250      33.432  50.175  34.419  1.00  0.00           H  
ATOM   3529 3HG2 THR   250      34.888  49.581  33.597  1.00  0.00           H  
ATOM   3530  HG1 THR   250      33.968  50.373  30.847  1.00  0.00           H  
ATOM   3531  N   THR   251      33.388  54.326  32.466  1.00  0.00           N  
ATOM   3532  CA  THR   251      34.084  55.461  31.869  1.00  0.00           C  
ATOM   3533  C   THR   251      35.476  54.950  31.476  1.00  0.00           C  
ATOM   3534  O   THR   251      36.027  53.999  32.022  1.00  0.00           O  
ATOM   3535  CB  THR   251      34.212  56.659  32.822  1.00  0.00           C  
ATOM   3536  OG1 THR   251      34.426  56.212  34.164  1.00  0.00           O  
ATOM   3537  CG2 THR   251      32.949  57.509  32.843  1.00  0.00           C  
ATOM   3538  H   THR   251      33.326  54.321  33.481  1.00  0.00           H  
ATOM   3539  HA  THR   251      33.553  55.752  30.957  1.00  0.00           H  
ATOM   3540  HB  THR   251      35.050  57.305  32.537  1.00  0.00           H  
ATOM   3541 1HG2 THR   251      32.097  56.940  33.229  1.00  0.00           H  
ATOM   3542 2HG2 THR   251      32.709  57.891  31.847  1.00  0.00           H  
ATOM   3543 3HG2 THR   251      33.079  58.362  33.517  1.00  0.00           H  
ATOM   3544  HG1 THR   251      35.430  56.042  34.263  1.00  0.00           H  
ATOM   3545  N   VAL   252      36.058  55.665  30.457  1.00  0.00           N  
ATOM   3546  CA  VAL   252      37.447  55.482  30.045  1.00  0.00           C  
ATOM   3547  C   VAL   252      37.893  56.935  29.926  1.00  0.00           C  
ATOM   3548  O   VAL   252      37.581  57.660  28.975  1.00  0.00           O  
ATOM   3549  CB  VAL   252      37.569  54.719  28.717  1.00  0.00           C  
ATOM   3550  CG1 VAL   252      39.020  54.705  28.223  1.00  0.00           C  
ATOM   3551  CG2 VAL   252      37.062  53.286  28.868  1.00  0.00           C  
ATOM   3552  H   VAL   252      35.492  56.367  29.960  1.00  0.00           H  
ATOM   3553  HA  VAL   252      38.007  54.961  30.827  1.00  0.00           H  
ATOM   3554  HB  VAL   252      36.960  55.206  27.951  1.00  0.00           H  
ATOM   3555 1HG1 VAL   252      39.691  54.277  28.974  1.00  0.00           H  
ATOM   3556 2HG1 VAL   252      39.374  55.715  27.995  1.00  0.00           H  
ATOM   3557 3HG1 VAL   252      39.113  54.117  27.304  1.00  0.00           H  
ATOM   3558 1HG2 VAL   252      37.628  52.745  29.628  1.00  0.00           H  
ATOM   3559 2HG2 VAL   252      37.146  52.746  27.921  1.00  0.00           H  
ATOM   3560 3HG2 VAL   252      36.013  53.257  29.167  1.00  0.00           H  
ATOM   3561  N   ASP   253      38.485  57.411  31.078  1.00  0.00           N  
ATOM   3562  CA  ASP   253      38.721  58.829  31.228  1.00  0.00           C  
ATOM   3563  C   ASP   253      39.846  59.315  30.280  1.00  0.00           C  
ATOM   3564  O   ASP   253      40.766  58.598  29.876  1.00  0.00           O  
ATOM   3565  CB  ASP   253      38.984  59.182  32.684  1.00  0.00           C  
ATOM   3566  CG  ASP   253      38.699  60.657  32.826  1.00  0.00           C  
ATOM   3567  OD1 ASP   253      39.678  61.369  33.221  1.00  0.00           O  
ATOM   3568  OD2 ASP   253      37.572  61.060  32.408  1.00  0.00           O1-
ATOM   3569  H   ASP   253      38.698  56.754  31.877  1.00  0.00           H  
ATOM   3570  HA  ASP   253      37.799  59.292  30.870  1.00  0.00           H  
ATOM   3571 1HB  ASP   253      40.013  58.942  32.974  1.00  0.00           H  
ATOM   3572 2HB  ASP   253      38.308  58.646  33.359  1.00  0.00           H  
ATOM   3573  N   LYS   254      39.731  60.659  29.915  1.00  0.00           N  
ATOM   3574  CA  LYS   254      40.638  61.240  28.938  1.00  0.00           C  
ATOM   3575  C   LYS   254      42.069  61.095  29.483  1.00  0.00           C  
ATOM   3576  O   LYS   254      42.414  61.587  30.560  1.00  0.00           O  
ATOM   3577  CB  LYS   254      40.305  62.684  28.506  1.00  0.00           C  
ATOM   3578  CG  LYS   254      41.039  63.870  29.163  1.00  0.00           C  
ATOM   3579  CD  LYS   254      40.347  64.583  30.330  1.00  0.00           C  
ATOM   3580  CE  LYS   254      39.840  63.748  31.488  1.00  0.00           C  
ATOM   3581  NZ  LYS   254      40.904  62.973  32.145  1.00  0.00           N1+
ATOM   3582  H   LYS   254      38.963  61.211  30.292  1.00  0.00           H  
ATOM   3583  HA  LYS   254      40.519  60.608  28.048  1.00  0.00           H  
ATOM   3584 1HB  LYS   254      40.587  62.734  27.443  1.00  0.00           H  
ATOM   3585 2HB  LYS   254      39.224  62.852  28.516  1.00  0.00           H  
ATOM   3586 1HG  LYS   254      42.069  63.626  29.430  1.00  0.00           H  
ATOM   3587 2HG  LYS   254      41.150  64.636  28.381  1.00  0.00           H  
ATOM   3588 1HD  LYS   254      39.490  65.136  29.924  1.00  0.00           H  
ATOM   3589 2HD  LYS   254      41.036  65.347  30.716  1.00  0.00           H  
ATOM   3590 1HE  LYS   254      39.081  63.046  31.157  1.00  0.00           H  
ATOM   3591 2HE  LYS   254      39.396  64.384  32.260  1.00  0.00           H  
ATOM   3592 1HZ  LYS   254      41.493  62.373  31.522  1.00  0.00           H  
ATOM   3593 2HZ  LYS   254      40.396  62.229  32.771  1.00  0.00           H  
ATOM   3594 3HZ  LYS   254      41.513  63.500  32.772  1.00  0.00           H  
ATOM   3595  N   ARG   255      42.862  60.318  28.663  1.00  0.00           N  
ATOM   3596  CA  ARG   255      44.252  59.987  28.908  1.00  0.00           C  
ATOM   3597  C   ARG   255      44.440  58.884  29.964  1.00  0.00           C  
ATOM   3598  O   ARG   255      45.540  58.684  30.483  1.00  0.00           O  
ATOM   3599  CB  ARG   255      45.161  61.207  29.122  1.00  0.00           C  
ATOM   3600  CG  ARG   255      45.085  62.184  27.944  1.00  0.00           C  
ATOM   3601  CD  ARG   255      46.076  63.335  28.081  1.00  0.00           C  
ATOM   3602  NE  ARG   255      45.958  64.239  26.929  1.00  0.00           N1+
ATOM   3603  CZ  ARG   255      46.805  65.260  26.670  1.00  0.00           C  
ATOM   3604  NH1 ARG   255      47.848  65.549  27.475  1.00  0.00           N  
ATOM   3605  NH2 ARG   255      46.616  66.020  25.579  1.00  0.00           N  
ATOM   3606  H   ARG   255      42.444  59.918  27.828  1.00  0.00           H  
ATOM   3607  HA  ARG   255      44.577  59.505  27.974  1.00  0.00           H  
ATOM   3608 1HB  ARG   255      44.903  61.725  30.052  1.00  0.00           H  
ATOM   3609 2HB  ARG   255      46.198  60.870  29.239  1.00  0.00           H  
ATOM   3610 1HG  ARG   255      44.073  62.598  27.855  1.00  0.00           H  
ATOM   3611 2HG  ARG   255      45.285  61.652  27.005  1.00  0.00           H  
ATOM   3612 1HD  ARG   255      47.096  62.939  28.111  1.00  0.00           H  
ATOM   3613 2HD  ARG   255      45.867  63.908  28.990  1.00  0.00           H  
ATOM   3614  HE  ARG   255      45.213  64.105  26.254  1.00  0.00           H  
ATOM   3615 1HH1 ARG   255      48.039  65.008  28.308  1.00  0.00           H  
ATOM   3616 2HH1 ARG   255      48.478  66.313  27.261  1.00  0.00           H  
ATOM   3617 1HH2 ARG   255      45.806  65.827  24.958  1.00  0.00           H  
ATOM   3618 2HH2 ARG   255      47.214  66.791  25.323  1.00  0.00           H  
ATOM   3619  N   ALA   256      43.380  58.007  30.130  1.00  0.00           N  
ATOM   3620  CA  ALA   256      43.608  56.697  30.750  1.00  0.00           C  
ATOM   3621  C   ALA   256      44.042  55.668  29.683  1.00  0.00           C  
ATOM   3622  O   ALA   256      44.835  54.748  29.916  1.00  0.00           O  
ATOM   3623  CB  ALA   256      42.349  56.201  31.452  1.00  0.00           C  
ATOM   3624  H   ALA   256      42.424  58.282  29.849  1.00  0.00           H  
ATOM   3625  HA  ALA   256      44.423  56.782  31.478  1.00  0.00           H  
ATOM   3626 1HB  ALA   256      41.521  56.061  30.749  1.00  0.00           H  
ATOM   3627 2HB  ALA   256      42.022  56.913  32.216  1.00  0.00           H  
ATOM   3628 3HB  ALA   256      42.533  55.236  31.937  1.00  0.00           H  
ATOM   3629  N   GLY   257      43.317  55.787  28.505  1.00  0.00           N  
ATOM   3630  CA  GLY   257      43.188  54.713  27.545  1.00  0.00           C  
ATOM   3631  C   GLY   257      44.479  54.267  26.875  1.00  0.00           C  
ATOM   3632  O   GLY   257      45.512  54.931  26.853  1.00  0.00           O  
ATOM   3633  H   GLY   257      42.807  56.652  28.354  1.00  0.00           H  
ATOM   3634 1HA  GLY   257      42.736  53.864  28.068  1.00  0.00           H  
ATOM   3635 2HA  GLY   257      42.495  55.050  26.767  1.00  0.00           H  
ATOM   3636  N   ASP   258      44.327  53.018  26.289  1.00  0.00           N  
ATOM   3637  CA  ASP   258      45.445  52.269  25.722  1.00  0.00           C  
ATOM   3638  C   ASP   258      45.039  51.762  24.315  1.00  0.00           C  
ATOM   3639  O   ASP   258      43.962  52.014  23.773  1.00  0.00           O  
ATOM   3640  CB  ASP   258      45.784  51.099  26.655  1.00  0.00           C  
ATOM   3641  CG  ASP   258      47.094  51.223  27.401  1.00  0.00           C  
ATOM   3642  OD1 ASP   258      47.416  52.378  27.810  1.00  0.00           O  
ATOM   3643  OD2 ASP   258      47.713  50.136  27.621  1.00  0.00           O1-
ATOM   3644  H   ASP   258      43.392  52.585  26.242  1.00  0.00           H  
ATOM   3645  HA  ASP   258      46.300  52.940  25.580  1.00  0.00           H  
ATOM   3646 1HB  ASP   258      45.796  50.144  26.118  1.00  0.00           H  
ATOM   3647 2HB  ASP   258      45.025  51.005  27.442  1.00  0.00           H  
ATOM   3648  N   LEU   259      46.014  50.996  23.706  1.00  0.00           N  
ATOM   3649  CA  LEU   259      45.826  50.248  22.465  1.00  0.00           C  
ATOM   3650  C   LEU   259      45.834  48.750  22.852  1.00  0.00           C  
ATOM   3651  O   LEU   259      46.441  48.308  23.830  1.00  0.00           O  
ATOM   3652  CB  LEU   259      46.955  50.484  21.445  1.00  0.00           C  
ATOM   3653  CG  LEU   259      46.892  51.802  20.654  1.00  0.00           C  
ATOM   3654  CD1 LEU   259      47.058  53.046  21.525  1.00  0.00           C  
ATOM   3655  CD2 LEU   259      47.972  51.796  19.565  1.00  0.00           C  
ATOM   3656  H   LEU   259      46.920  50.894  24.149  1.00  0.00           H  
ATOM   3657  HA  LEU   259      44.857  50.500  22.034  1.00  0.00           H  
ATOM   3658 1HB  LEU   259      47.927  50.408  21.943  1.00  0.00           H  
ATOM   3659 2HB  LEU   259      46.936  49.667  20.712  1.00  0.00           H  
ATOM   3660  HG  LEU   259      45.924  51.856  20.149  1.00  0.00           H  
ATOM   3661 1HD1 LEU   259      47.955  52.981  22.148  1.00  0.00           H  
ATOM   3662 2HD1 LEU   259      46.195  53.193  22.178  1.00  0.00           H  
ATOM   3663 3HD1 LEU   259      47.141  53.946  20.906  1.00  0.00           H  
ATOM   3664 1HD2 LEU   259      48.976  51.744  20.001  1.00  0.00           H  
ATOM   3665 2HD2 LEU   259      47.914  52.702  18.953  1.00  0.00           H  
ATOM   3666 3HD2 LEU   259      47.847  50.937  18.897  1.00  0.00           H  
ATOM   3667  N   VAL   260      45.208  47.920  21.937  1.00  0.00           N  
ATOM   3668  CA  VAL   260      45.216  46.465  22.100  1.00  0.00           C  
ATOM   3669  C   VAL   260      46.619  45.865  21.844  1.00  0.00           C  
ATOM   3670  O   VAL   260      46.953  44.777  22.316  1.00  0.00           O  
ATOM   3671  CB  VAL   260      44.129  45.745  21.269  1.00  0.00           C  
ATOM   3672  CG1 VAL   260      42.718  46.144  21.699  1.00  0.00           C  
ATOM   3673  CG2 VAL   260      44.278  45.950  19.767  1.00  0.00           C  
ATOM   3674  H   VAL   260      44.688  48.347  21.160  1.00  0.00           H  
ATOM   3675  HA  VAL   260      45.014  46.275  23.164  1.00  0.00           H  
ATOM   3676  HB  VAL   260      44.228  44.667  21.449  1.00  0.00           H  
ATOM   3677 1HG1 VAL   260      42.529  47.209  21.537  1.00  0.00           H  
ATOM   3678 2HG1 VAL   260      42.556  45.920  22.756  1.00  0.00           H  
ATOM   3679 3HG1 VAL   260      41.968  45.586  21.131  1.00  0.00           H  
ATOM   3680 1HG2 VAL   260      44.308  47.005  19.489  1.00  0.00           H  
ATOM   3681 2HG2 VAL   260      43.456  45.479  19.218  1.00  0.00           H  
ATOM   3682 3HG2 VAL   260      45.201  45.480  19.432  1.00  0.00           H  
ATOM   3683  N   GLU   261      47.436  46.556  20.970  1.00  0.00           N  
ATOM   3684  CA  GLU   261      48.808  46.141  20.667  1.00  0.00           C  
ATOM   3685  C   GLU   261      49.880  46.916  21.493  1.00  0.00           C  
ATOM   3686  O   GLU   261      51.056  46.971  21.129  1.00  0.00           O  
ATOM   3687  CB  GLU   261      49.121  46.277  19.162  1.00  0.00           C  
ATOM   3688  CG  GLU   261      48.265  45.394  18.249  1.00  0.00           C  
ATOM   3689  CD  GLU   261      46.977  45.973  17.657  1.00  0.00           C  
ATOM   3690  OE1 GLU   261      46.753  47.198  17.882  1.00  0.00           O  
ATOM   3691  OE2 GLU   261      46.285  45.149  16.967  1.00  0.00           O1-
ATOM   3692  H   GLU   261      47.060  47.387  20.517  1.00  0.00           H  
ATOM   3693  HA  GLU   261      48.926  45.089  20.958  1.00  0.00           H  
ATOM   3694 1HB  GLU   261      49.055  47.330  18.864  1.00  0.00           H  
ATOM   3695 2HB  GLU   261      50.168  45.985  19.002  1.00  0.00           H  
ATOM   3696 1HG  GLU   261      48.039  44.451  18.758  1.00  0.00           H  
ATOM   3697 2HG  GLU   261      48.879  45.131  17.376  1.00  0.00           H  
ATOM   3698  N   PHE   262      49.471  47.444  22.701  1.00  0.00           N  
ATOM   3699  CA  PHE   262      50.396  48.209  23.551  1.00  0.00           C  
ATOM   3700  C   PHE   262      51.132  47.361  24.599  1.00  0.00           C  
ATOM   3701  O   PHE   262      52.135  47.791  25.172  1.00  0.00           O  
ATOM   3702  CB  PHE   262      49.644  49.351  24.267  1.00  0.00           C  
ATOM   3703  CG  PHE   262      50.248  50.730  24.127  1.00  0.00           C  
ATOM   3704  CD1 PHE   262      50.652  51.238  22.883  1.00  0.00           C  
ATOM   3705  CD2 PHE   262      50.328  51.567  25.250  1.00  0.00           C  
ATOM   3706  CE1 PHE   262      51.154  52.538  22.774  1.00  0.00           C  
ATOM   3707  CE2 PHE   262      50.825  52.866  25.139  1.00  0.00           C  
ATOM   3708  CZ  PHE   262      51.242  53.350  23.901  1.00  0.00           C  
ATOM   3709  H   PHE   262      48.502  47.331  22.993  1.00  0.00           H  
ATOM   3710  HA  PHE   262      51.186  48.601  22.900  1.00  0.00           H  
ATOM   3711 1HB  PHE   262      48.626  49.435  23.882  1.00  0.00           H  
ATOM   3712 2HB  PHE   262      49.535  49.112  25.333  1.00  0.00           H  
ATOM   3713  HD1 PHE   262      50.579  50.633  21.983  1.00  0.00           H  
ATOM   3714  HD2 PHE   262      49.989  51.217  26.223  1.00  0.00           H  
ATOM   3715  HE1 PHE   262      51.471  52.917  21.805  1.00  0.00           H  
ATOM   3716  HE2 PHE   262      50.876  53.503  26.018  1.00  0.00           H  
ATOM   3717  HZ  PHE   262      51.629  54.362  23.815  1.00  0.00           H  
ATOM   3718  N   HIS   263      50.525  46.181  24.992  1.00  0.00           N  
ATOM   3719  CA  HIS   263      51.069  45.383  26.109  1.00  0.00           C  
ATOM   3720  C   HIS   263      51.918  44.207  25.646  1.00  0.00           C  
ATOM   3721  O   HIS   263      52.524  43.503  26.448  1.00  0.00           O  
ATOM   3722  CB  HIS   263      49.974  44.875  27.060  1.00  0.00           C  
ATOM   3723  CG  HIS   263      49.132  45.992  27.542  1.00  0.00           C  
ATOM   3724  ND1 HIS   263      47.753  45.891  27.678  1.00  0.00           N1+
ATOM   3725  CD2 HIS   263      49.430  47.307  27.820  1.00  0.00           C  
ATOM   3726  CE1 HIS   263      47.222  47.107  27.837  1.00  0.00           C  
ATOM   3727  NE2 HIS   263      48.238  47.962  27.909  1.00  0.00           N  
ATOM   3728  H   HIS   263      49.712  45.859  24.471  1.00  0.00           H  
ATOM   3729  HA  HIS   263      51.755  46.021  26.680  1.00  0.00           H  
ATOM   3730 1HB  HIS   263      50.410  44.367  27.928  1.00  0.00           H  
ATOM   3731 2HB  HIS   263      49.333  44.149  26.544  1.00  0.00           H  
ATOM   3732  HD1 HIS   263      47.206  45.045  27.527  1.00  0.00           H  
ATOM   3733  HD2 HIS   263      50.328  47.898  27.838  1.00  0.00           H  
ATOM   3734  HE2 HIS   263      48.079  49.021  27.856  1.00  0.00           H  
ATOM   3735  HE1 HIS   263      46.181  47.361  27.867  1.00  0.00           H  
ATOM   3736  N   LYS   264      51.925  43.974  24.295  1.00  0.00           N  
ATOM   3737  CA  LYS   264      52.750  42.950  23.679  1.00  0.00           C  
ATOM   3738  C   LYS   264      52.766  43.216  22.171  1.00  0.00           C  
ATOM   3739  O   LYS   264      51.777  43.655  21.584  1.00  0.00           O  
ATOM   3740  CB  LYS   264      52.359  41.501  24.016  1.00  0.00           C  
ATOM   3741  CG  LYS   264      50.868  41.160  24.167  1.00  0.00           C  
ATOM   3742  CD  LYS   264      50.063  41.185  22.864  1.00  0.00           C  
ATOM   3743  CE  LYS   264      48.740  40.424  22.981  1.00  0.00           C  
ATOM   3744  NZ  LYS   264      48.968  38.979  22.842  1.00  0.00           N1+
ATOM   3745  H   LYS   264      51.371  44.560  23.676  1.00  0.00           H  
ATOM   3746  HA  LYS   264      53.771  43.115  24.050  1.00  0.00           H  
ATOM   3747 1HB  LYS   264      52.811  40.818  23.286  1.00  0.00           H  
ATOM   3748 2HB  LYS   264      52.827  41.254  24.978  1.00  0.00           H  
ATOM   3749 1HG  LYS   264      50.812  40.161  24.611  1.00  0.00           H  
ATOM   3750 2HG  LYS   264      50.395  41.826  24.898  1.00  0.00           H  
ATOM   3751 1HD  LYS   264      50.657  40.783  22.035  1.00  0.00           H  
ATOM   3752 2HD  LYS   264      49.834  42.229  22.621  1.00  0.00           H  
ATOM   3753 1HE  LYS   264      48.051  40.708  22.184  1.00  0.00           H  
ATOM   3754 2HE  LYS   264      48.253  40.589  23.946  1.00  0.00           H  
ATOM   3755 1HZ  LYS   264      49.362  38.707  21.913  1.00  0.00           H  
ATOM   3756 2HZ  LYS   264      48.030  38.408  22.908  1.00  0.00           H  
ATOM   3757 3HZ  LYS   264      49.645  38.549  23.508  1.00  0.00           H  
ATOM   3758  N   PHE   265      53.968  42.894  21.562  1.00  0.00           N  
ATOM   3759  CA  PHE   265      54.165  43.021  20.120  1.00  0.00           C  
ATOM   3760  C   PHE   265      53.949  41.597  19.576  1.00  0.00           C  
ATOM   3761  O   PHE   265      54.660  40.648  19.940  1.00  0.00           O  
ATOM   3762  CB  PHE   265      55.574  43.530  19.795  1.00  0.00           C  
ATOM   3763  CG  PHE   265      55.711  43.874  18.331  1.00  0.00           C  
ATOM   3764  CD1 PHE   265      55.217  45.090  17.838  1.00  0.00           C  
ATOM   3765  CD2 PHE   265      56.280  42.958  17.439  1.00  0.00           C  
ATOM   3766  CE1 PHE   265      55.276  45.375  16.473  1.00  0.00           C  
ATOM   3767  CE2 PHE   265      56.337  43.245  16.075  1.00  0.00           C  
ATOM   3768  CZ  PHE   265      55.832  44.450  15.592  1.00  0.00           C  
ATOM   3769  H   PHE   265      54.730  42.518  22.119  1.00  0.00           H  
ATOM   3770  HA  PHE   265      53.417  43.721  19.741  1.00  0.00           H  
ATOM   3771 1HB  PHE   265      55.796  44.426  20.390  1.00  0.00           H  
ATOM   3772 2HB  PHE   265      56.335  42.792  20.079  1.00  0.00           H  
ATOM   3773  HD1 PHE   265      54.769  45.819  18.512  1.00  0.00           H  
ATOM   3774  HD2 PHE   265      56.683  42.014  17.797  1.00  0.00           H  
ATOM   3775  HE1 PHE   265      54.877  46.313  16.098  1.00  0.00           H  
ATOM   3776  HE2 PHE   265      56.776  42.527  15.387  1.00  0.00           H  
ATOM   3777  HZ  PHE   265      55.882  44.668  14.529  1.00  0.00           H  
ATOM   3778  N   PRO   266      52.901  41.403  18.700  1.00  0.00           N  
ATOM   3779  CA  PRO   266      52.320  40.079  18.442  1.00  0.00           C  
ATOM   3780  C   PRO   266      53.147  39.014  17.675  1.00  0.00           C  
ATOM   3781  O   PRO   266      52.608  38.044  17.141  1.00  0.00           O  
ATOM   3782  CB  PRO   266      51.009  40.403  17.713  1.00  0.00           C  
ATOM   3783  CG  PRO   266      51.325  41.698  16.979  1.00  0.00           C  
ATOM   3784  CD  PRO   266      52.170  42.447  17.992  1.00  0.00           C  
ATOM   3785  HA  PRO   266      52.109  39.624  19.417  1.00  0.00           H  
ATOM   3786 1HB  PRO   266      50.659  39.628  17.027  1.00  0.00           H  
ATOM   3787 2HB  PRO   266      50.219  40.592  18.449  1.00  0.00           H  
ATOM   3788 1HG  PRO   266      50.430  42.252  16.685  1.00  0.00           H  
ATOM   3789 2HG  PRO   266      51.912  41.483  16.078  1.00  0.00           H  
ATOM   3790 1HD  PRO   266      51.537  42.972  18.716  1.00  0.00           H  
ATOM   3791 2HD  PRO   266      52.854  43.159  17.525  1.00  0.00           H  
ATOM   3792  N   ASN   267      54.517  39.084  17.843  1.00  0.00           N  
ATOM   3793  CA  ASN   267      55.428  37.964  17.560  1.00  0.00           C  
ATOM   3794  C   ASN   267      55.705  37.192  18.886  1.00  0.00           C  
ATOM   3795  O   ASN   267      56.286  36.102  18.900  1.00  0.00           O  
ATOM   3796  CB  ASN   267      56.732  38.478  16.952  1.00  0.00           C  
ATOM   3797  CG  ASN   267      57.346  37.453  16.020  1.00  0.00           C  
ATOM   3798  OD1 ASN   267      57.195  36.238  16.139  1.00  0.00           O  
ATOM   3799  ND2 ASN   267      58.124  37.989  15.031  1.00  0.00           N  
ATOM   3800  H   ASN   267      54.901  39.941  18.239  1.00  0.00           H  
ATOM   3801  HA  ASN   267      54.914  37.267  16.888  1.00  0.00           H  
ATOM   3802 1HB  ASN   267      57.470  38.722  17.724  1.00  0.00           H  
ATOM   3803 2HB  ASN   267      56.543  39.392  16.376  1.00  0.00           H  
ATOM   3804 1HD2 ASN   267      58.581  37.367  14.374  1.00  0.00           H  
ATOM   3805 2HD2 ASN   267      58.267  38.986  14.918  1.00  0.00           H  
ATOM   3806  N   PHE   268      55.293  37.866  20.024  1.00  0.00           N  
ATOM   3807  CA  PHE   268      55.367  37.373  21.398  1.00  0.00           C  
ATOM   3808  C   PHE   268      53.935  37.420  21.992  1.00  0.00           C  
ATOM   3809  O   PHE   268      53.586  38.203  22.874  1.00  0.00           O  
ATOM   3810  CB  PHE   268      56.365  38.175  22.243  1.00  0.00           C  
ATOM   3811  CG  PHE   268      57.800  37.793  21.949  1.00  0.00           C  
ATOM   3812  CD1 PHE   268      58.571  38.532  21.043  1.00  0.00           C  
ATOM   3813  CD2 PHE   268      58.372  36.672  22.569  1.00  0.00           C  
ATOM   3814  CE1 PHE   268      59.889  38.160  20.769  1.00  0.00           C  
ATOM   3815  CE2 PHE   268      59.691  36.300  22.298  1.00  0.00           C  
ATOM   3816  CZ  PHE   268      60.448  37.046  21.398  1.00  0.00           C  
ATOM   3817  H   PHE   268      54.895  38.804  19.905  1.00  0.00           H  
ATOM   3818  HA  PHE   268      55.671  36.325  21.380  1.00  0.00           H  
ATOM   3819 1HB  PHE   268      56.228  39.253  22.088  1.00  0.00           H  
ATOM   3820 2HB  PHE   268      56.182  38.006  23.312  1.00  0.00           H  
ATOM   3821  HD1 PHE   268      58.153  39.406  20.550  1.00  0.00           H  
ATOM   3822  HD2 PHE   268      57.795  36.080  23.274  1.00  0.00           H  
ATOM   3823  HE1 PHE   268      60.486  38.741  20.069  1.00  0.00           H  
ATOM   3824  HE2 PHE   268      60.126  35.434  22.794  1.00  0.00           H  
ATOM   3825  HZ  PHE   268      61.477  36.762  21.187  1.00  0.00           H  
ATOM   3826  N   THR   269      53.104  36.451  21.461  1.00  0.00           N  
ATOM   3827  CA  THR   269      51.709  36.152  21.823  1.00  0.00           C  
ATOM   3828  C   THR   269      50.809  36.891  20.832  1.00  0.00           C  
ATOM   3829  O   THR   269      50.474  38.069  20.990  1.00  0.00           O  
ATOM   3830  CB  THR   269      51.262  36.439  23.282  1.00  0.00           C  
ATOM   3831  OG1 THR   269      51.230  37.842  23.610  1.00  0.00           O  
ATOM   3832  CG2 THR   269      52.120  35.706  24.309  1.00  0.00           C  
ATOM   3833  H   THR   269      53.493  35.896  20.707  1.00  0.00           H  
ATOM   3834  HA  THR   269      51.598  35.074  21.647  1.00  0.00           H  
ATOM   3835  HB  THR   269      50.226  36.098  23.384  1.00  0.00           H  
ATOM   3836 1HG2 THR   269      53.166  36.022  24.277  1.00  0.00           H  
ATOM   3837 2HG2 THR   269      52.082  34.624  24.152  1.00  0.00           H  
ATOM   3838 3HG2 THR   269      51.772  35.926  25.322  1.00  0.00           H  
ATOM   3839  HG1 THR   269      52.152  38.165  23.422  1.00  0.00           H  
ATOM   3840  N   PHE   270      50.403  36.172  19.719  1.00  0.00           N  
ATOM   3841  CA  PHE   270      49.645  36.862  18.666  1.00  0.00           C  
ATOM   3842  C   PHE   270      48.302  37.326  19.278  1.00  0.00           C  
ATOM   3843  O   PHE   270      47.637  36.610  20.020  1.00  0.00           O  
ATOM   3844  CB  PHE   270      49.403  35.984  17.428  1.00  0.00           C  
ATOM   3845  CG  PHE   270      49.155  36.800  16.177  1.00  0.00           C  
ATOM   3846  CD1 PHE   270      47.889  37.341  15.914  1.00  0.00           C  
ATOM   3847  CD2 PHE   270      50.197  37.046  15.272  1.00  0.00           C  
ATOM   3848  CE1 PHE   270      47.679  38.142  14.790  1.00  0.00           C  
ATOM   3849  CE2 PHE   270      49.979  37.832  14.136  1.00  0.00           C  
ATOM   3850  CZ  PHE   270      48.721  38.384  13.897  1.00  0.00           C  
ATOM   3851  H   PHE   270      50.608  35.183  19.618  1.00  0.00           H  
ATOM   3852  HA  PHE   270      50.238  37.741  18.399  1.00  0.00           H  
ATOM   3853 1HB  PHE   270      50.268  35.330  17.256  1.00  0.00           H  
ATOM   3854 2HB  PHE   270      48.550  35.316  17.581  1.00  0.00           H  
ATOM   3855  HD1 PHE   270      47.049  37.135  16.577  1.00  0.00           H  
ATOM   3856  HD2 PHE   270      51.190  36.635  15.446  1.00  0.00           H  
ATOM   3857  HE1 PHE   270      46.690  38.552  14.598  1.00  0.00           H  
ATOM   3858  HE2 PHE   270      50.791  38.007  13.435  1.00  0.00           H  
ATOM   3859  HZ  PHE   270      48.546  38.983  13.008  1.00  0.00           H  
ATOM   3860  N   ARG   271      47.966  38.629  18.937  1.00  0.00           N  
ATOM   3861  CA  ARG   271      46.824  39.353  19.506  1.00  0.00           C  
ATOM   3862  C   ARG   271      45.569  38.912  18.727  1.00  0.00           C  
ATOM   3863  O   ARG   271      45.238  39.429  17.653  1.00  0.00           O  
ATOM   3864  CB  ARG   271      47.078  40.861  19.376  1.00  0.00           C  
ATOM   3865  CG  ARG   271      45.902  41.723  19.859  1.00  0.00           C  
ATOM   3866  CD  ARG   271      45.377  42.617  18.735  1.00  0.00           C  
ATOM   3867  NE  ARG   271      44.947  41.821  17.589  1.00  0.00           N1+
ATOM   3868  CZ  ARG   271      44.787  42.252  16.321  1.00  0.00           C  
ATOM   3869  NH1 ARG   271      45.021  43.511  15.902  1.00  0.00           N  
ATOM   3870  NH2 ARG   271      44.370  41.336  15.406  1.00  0.00           N  
ATOM   3871  H   ARG   271      48.524  39.106  18.236  1.00  0.00           H  
ATOM   3872  HA  ARG   271      46.741  39.090  20.559  1.00  0.00           H  
ATOM   3873 1HB  ARG   271      47.971  41.121  19.957  1.00  0.00           H  
ATOM   3874 2HB  ARG   271      47.341  41.105  18.338  1.00  0.00           H  
ATOM   3875 1HG  ARG   271      46.236  42.360  20.686  1.00  0.00           H  
ATOM   3876 2HG  ARG   271      45.085  41.104  20.249  1.00  0.00           H  
ATOM   3877 1HD  ARG   271      46.183  43.275  18.427  1.00  0.00           H  
ATOM   3878 2HD  ARG   271      44.521  43.192  19.092  1.00  0.00           H  
ATOM   3879  HE  ARG   271      44.848  40.798  17.682  1.00  0.00           H  
ATOM   3880 1HH1 ARG   271      45.533  44.243  16.503  1.00  0.00           H  
ATOM   3881 2HH1 ARG   271      44.927  43.778  14.937  1.00  0.00           H  
ATOM   3882 1HH2 ARG   271      44.194  40.378  15.706  1.00  0.00           H  
ATOM   3883 2HH2 ARG   271      44.161  41.591  14.450  1.00  0.00           H  
ATOM   3884  N   ASP   272      44.887  37.880  19.298  1.00  0.00           N  
ATOM   3885  CA  ASP   272      43.864  37.105  18.617  1.00  0.00           C  
ATOM   3886  C   ASP   272      42.473  37.581  19.037  1.00  0.00           C  
ATOM   3887  O   ASP   272      41.507  37.559  18.261  1.00  0.00           O  
ATOM   3888  CB  ASP   272      44.050  35.635  18.957  1.00  0.00           C  
ATOM   3889  CG  ASP   272      45.075  35.068  17.999  1.00  0.00           C  
ATOM   3890  OD1 ASP   272      45.967  34.311  18.507  1.00  0.00           O  
ATOM   3891  OD2 ASP   272      44.872  35.302  16.768  1.00  0.00           O1-
ATOM   3892  H   ASP   272      45.088  37.671  20.308  1.00  0.00           H  
ATOM   3893  HA  ASP   272      43.933  37.317  17.544  1.00  0.00           H  
ATOM   3894 1HB  ASP   272      43.119  35.072  18.824  1.00  0.00           H  
ATOM   3895 2HB  ASP   272      44.366  35.486  19.996  1.00  0.00           H  
ATOM   3896  N   ILE   273      42.378  37.913  20.373  1.00  0.00           N  
ATOM   3897  CA  ILE   273      41.167  38.470  20.946  1.00  0.00           C  
ATOM   3898  C   ILE   273      41.557  39.907  21.351  1.00  0.00           C  
ATOM   3899  O   ILE   273      42.507  40.153  22.093  1.00  0.00           O  
ATOM   3900  CB  ILE   273      40.555  37.614  22.080  1.00  0.00           C  
ATOM   3901  CG1 ILE   273      39.140  38.127  22.428  1.00  0.00           C  
ATOM   3902  CG2 ILE   273      41.441  37.531  23.317  1.00  0.00           C  
ATOM   3903  CD1 ILE   273      38.493  37.456  23.631  1.00  0.00           C  
ATOM   3904  H   ILE   273      43.214  37.810  20.971  1.00  0.00           H  
ATOM   3905  HA  ILE   273      40.415  38.527  20.151  1.00  0.00           H  
ATOM   3906  HB  ILE   273      40.449  36.590  21.696  1.00  0.00           H  
ATOM   3907 1HG1 ILE   273      39.170  39.201  22.623  1.00  0.00           H  
ATOM   3908 2HG1 ILE   273      38.492  37.988  21.554  1.00  0.00           H  
ATOM   3909 1HG2 ILE   273      41.430  38.471  23.872  1.00  0.00           H  
ATOM   3910 2HG2 ILE   273      42.468  37.301  23.039  1.00  0.00           H  
ATOM   3911 3HG2 ILE   273      41.108  36.737  23.993  1.00  0.00           H  
ATOM   3912 1HD1 ILE   273      39.002  37.724  24.561  1.00  0.00           H  
ATOM   3913 2HD1 ILE   273      38.507  36.369  23.534  1.00  0.00           H  
ATOM   3914 3HD1 ILE   273      37.452  37.781  23.727  1.00  0.00           H  
ATOM   3915  N   GLU   274      40.787  40.875  20.739  1.00  0.00           N  
ATOM   3916  CA  GLU   274      40.860  42.285  21.083  1.00  0.00           C  
ATOM   3917  C   GLU   274      40.062  42.458  22.402  1.00  0.00           C  
ATOM   3918  O   GLU   274      39.851  41.529  23.184  1.00  0.00           O  
ATOM   3919  CB  GLU   274      40.324  43.113  19.898  1.00  0.00           C  
ATOM   3920  CG  GLU   274      41.024  42.822  18.560  1.00  0.00           C  
ATOM   3921  CD  GLU   274      40.572  41.592  17.782  1.00  0.00           C  
ATOM   3922  OE1 GLU   274      40.905  41.520  16.567  1.00  0.00           O  
ATOM   3923  OE2 GLU   274      39.862  40.721  18.395  1.00  0.00           O1-
ATOM   3924  H   GLU   274      40.138  40.619  19.974  1.00  0.00           H  
ATOM   3925  HA  GLU   274      41.903  42.549  21.288  1.00  0.00           H  
ATOM   3926 1HB  GLU   274      39.245  42.951  19.788  1.00  0.00           H  
ATOM   3927 2HB  GLU   274      40.452  44.178  20.113  1.00  0.00           H  
ATOM   3928 1HG  GLU   274      42.107  42.755  18.712  1.00  0.00           H  
ATOM   3929 2HG  GLU   274      40.850  43.684  17.901  1.00  0.00           H  
ATOM   3930  N   PHE   275      39.648  43.743  22.679  1.00  0.00           N  
ATOM   3931  CA  PHE   275      38.765  44.058  23.796  1.00  0.00           C  
ATOM   3932  C   PHE   275      39.545  44.089  25.127  1.00  0.00           C  
ATOM   3933  O   PHE   275      40.658  43.602  25.322  1.00  0.00           O  
ATOM   3934  CB  PHE   275      37.495  43.171  23.897  1.00  0.00           C  
ATOM   3935  CG  PHE   275      36.917  42.702  22.573  1.00  0.00           C  
ATOM   3936  CD1 PHE   275      36.526  43.605  21.579  1.00  0.00           C  
ATOM   3937  CD2 PHE   275      36.849  41.327  22.299  1.00  0.00           C  
ATOM   3938  CE1 PHE   275      36.119  43.141  20.327  1.00  0.00           C  
ATOM   3939  CE2 PHE   275      36.467  40.864  21.042  1.00  0.00           C  
ATOM   3940  CZ  PHE   275      36.098  41.773  20.057  1.00  0.00           C  
ATOM   3941  H   PHE   275      39.940  44.525  22.107  1.00  0.00           H  
ATOM   3942  HA  PHE   275      38.434  45.084  23.590  1.00  0.00           H  
ATOM   3943 1HB  PHE   275      37.713  42.300  24.529  1.00  0.00           H  
ATOM   3944 2HB  PHE   275      36.710  43.718  24.436  1.00  0.00           H  
ATOM   3945  HD1 PHE   275      36.581  44.674  21.761  1.00  0.00           H  
ATOM   3946  HD2 PHE   275      37.175  40.616  23.055  1.00  0.00           H  
ATOM   3947  HE1 PHE   275      35.856  43.843  19.542  1.00  0.00           H  
ATOM   3948  HE2 PHE   275      36.502  39.802  20.822  1.00  0.00           H  
ATOM   3949  HZ  PHE   275      35.810  41.421  19.072  1.00  0.00           H  
ATOM   3950  N   GLU   276      38.845  44.694  26.144  1.00  0.00           N  
ATOM   3951  CA  GLU   276      39.254  44.907  27.549  1.00  0.00           C  
ATOM   3952  C   GLU   276      39.386  43.608  28.390  1.00  0.00           C  
ATOM   3953  O   GLU   276      39.218  43.550  29.606  1.00  0.00           O  
ATOM   3954  CB  GLU   276      38.255  45.886  28.184  1.00  0.00           C  
ATOM   3955  CG  GLU   276      38.378  47.293  27.596  1.00  0.00           C  
ATOM   3956  CD  GLU   276      38.153  47.427  26.079  1.00  0.00           C  
ATOM   3957  OE1 GLU   276      37.366  46.574  25.559  1.00  0.00           O  
ATOM   3958  OE2 GLU   276      38.860  48.329  25.528  1.00  0.00           O1-
ATOM   3959  H   GLU   276      37.953  45.168  25.870  1.00  0.00           H  
ATOM   3960  HA  GLU   276      40.253  45.350  27.526  1.00  0.00           H  
ATOM   3961 1HB  GLU   276      37.230  45.515  28.054  1.00  0.00           H  
ATOM   3962 2HB  GLU   276      38.417  45.943  29.262  1.00  0.00           H  
ATOM   3963 1HG  GLU   276      39.378  47.675  27.837  1.00  0.00           H  
ATOM   3964 2HG  GLU   276      37.656  47.950  28.094  1.00  0.00           H  
ATOM   3965  N   LEU   277      39.907  42.561  27.653  1.00  0.00           N  
ATOM   3966  CA  LEU   277      40.041  41.166  28.060  1.00  0.00           C  
ATOM   3967  C   LEU   277      40.795  40.477  26.901  1.00  0.00           C  
ATOM   3968  O   LEU   277      40.288  39.687  26.110  1.00  0.00           O  
ATOM   3969  CB  LEU   277      38.683  40.518  28.346  1.00  0.00           C  
ATOM   3970  CG  LEU   277      38.762  39.371  29.374  1.00  0.00           C  
ATOM   3971  CD1 LEU   277      37.357  38.831  29.621  1.00  0.00           C  
ATOM   3972  CD2 LEU   277      39.680  38.225  28.948  1.00  0.00           C  
ATOM   3973  H   LEU   277      40.265  42.804  26.721  1.00  0.00           H  
ATOM   3974  HA  LEU   277      40.667  41.156  28.956  1.00  0.00           H  
ATOM   3975 1HB  LEU   277      37.992  41.269  28.748  1.00  0.00           H  
ATOM   3976 2HB  LEU   277      38.219  40.160  27.418  1.00  0.00           H  
ATOM   3977  HG  LEU   277      39.141  39.776  30.321  1.00  0.00           H  
ATOM   3978 1HD1 LEU   277      36.932  38.434  28.694  1.00  0.00           H  
ATOM   3979 2HD1 LEU   277      36.690  39.618  29.987  1.00  0.00           H  
ATOM   3980 3HD1 LEU   277      37.372  38.028  30.364  1.00  0.00           H  
ATOM   3981 1HD2 LEU   277      39.392  37.827  27.970  1.00  0.00           H  
ATOM   3982 2HD2 LEU   277      39.631  37.404  29.671  1.00  0.00           H  
ATOM   3983 3HD2 LEU   277      40.724  38.546  28.897  1.00  0.00           H  
ATOM   3984  N   LEU   278      42.122  40.864  26.826  1.00  0.00           N  
ATOM   3985  CA  LEU   278      43.001  40.410  25.752  1.00  0.00           C  
ATOM   3986  C   LEU   278      43.397  38.918  25.927  1.00  0.00           C  
ATOM   3987  O   LEU   278      43.036  38.201  26.861  1.00  0.00           O  
ATOM   3988  CB  LEU   278      44.271  41.291  25.708  1.00  0.00           C  
ATOM   3989  CG  LEU   278      44.028  42.759  25.314  1.00  0.00           C  
ATOM   3990  CD1 LEU   278      45.307  43.578  25.500  1.00  0.00           C  
ATOM   3991  CD2 LEU   278      43.555  42.887  23.870  1.00  0.00           C  
ATOM   3992  H   LEU   278      42.478  41.505  27.523  1.00  0.00           H  
ATOM   3993  HA  LEU   278      42.443  40.477  24.813  1.00  0.00           H  
ATOM   3994 1HB  LEU   278      44.740  41.268  26.699  1.00  0.00           H  
ATOM   3995 2HB  LEU   278      45.013  40.873  25.018  1.00  0.00           H  
ATOM   3996  HG  LEU   278      43.262  43.186  25.970  1.00  0.00           H  
ATOM   3997 1HD1 LEU   278      46.137  43.163  24.919  1.00  0.00           H  
ATOM   3998 2HD1 LEU   278      45.600  43.594  26.553  1.00  0.00           H  
ATOM   3999 3HD1 LEU   278      45.160  44.617  25.186  1.00  0.00           H  
ATOM   4000 1HD2 LEU   278      44.284  42.470  23.168  1.00  0.00           H  
ATOM   4001 2HD2 LEU   278      43.400  43.938  23.616  1.00  0.00           H  
ATOM   4002 3HD2 LEU   278      42.603  42.377  23.719  1.00  0.00           H  
ATOM   4003  N   ASP   279      44.216  38.468  24.896  1.00  0.00           N  
ATOM   4004  CA  ASP   279      45.004  37.242  24.994  1.00  0.00           C  
ATOM   4005  C   ASP   279      46.362  37.560  25.642  1.00  0.00           C  
ATOM   4006  O   ASP   279      46.832  38.695  25.688  1.00  0.00           O  
ATOM   4007  CB  ASP   279      45.181  36.491  23.681  1.00  0.00           C  
ATOM   4008  CG  ASP   279      45.765  37.427  22.645  1.00  0.00           C  
ATOM   4009  OD1 ASP   279      44.965  37.746  21.709  1.00  0.00           O  
ATOM   4010  OD2 ASP   279      46.962  37.810  22.850  1.00  0.00           O1-
ATOM   4011  H   ASP   279      44.300  39.030  24.048  1.00  0.00           H  
ATOM   4012  HA  ASP   279      44.486  36.582  25.695  1.00  0.00           H  
ATOM   4013 1HB  ASP   279      44.225  36.089  23.332  1.00  0.00           H  
ATOM   4014 2HB  ASP   279      45.856  35.635  23.790  1.00  0.00           H  
ATOM   4015  N   TYR   280      46.996  36.431  26.134  1.00  0.00           N  
ATOM   4016  CA  TYR   280      48.332  36.459  26.727  1.00  0.00           C  
ATOM   4017  C   TYR   280      48.868  35.041  26.487  1.00  0.00           C  
ATOM   4018  O   TYR   280      49.469  34.751  25.452  1.00  0.00           O  
ATOM   4019  CB  TYR   280      48.370  36.910  28.204  1.00  0.00           C  
ATOM   4020  CG  TYR   280      48.107  38.388  28.388  1.00  0.00           C  
ATOM   4021  CD1 TYR   280      49.089  39.344  28.075  1.00  0.00           C  
ATOM   4022  CD2 TYR   280      46.830  38.824  28.765  1.00  0.00           C  
ATOM   4023  CE1 TYR   280      48.786  40.708  28.090  1.00  0.00           C  
ATOM   4024  CE2 TYR   280      46.521  40.183  28.757  1.00  0.00           C  
ATOM   4025  CZ  TYR   280      47.498  41.115  28.408  1.00  0.00           C  
ATOM   4026  OH  TYR   280      47.196  42.449  28.345  1.00  0.00           O  
ATOM   4027  H   TYR   280      46.523  35.532  26.055  1.00  0.00           H  
ATOM   4028  HA  TYR   280      48.951  37.137  26.125  1.00  0.00           H  
ATOM   4029 1HB  TYR   280      47.640  36.348  28.799  1.00  0.00           H  
ATOM   4030 2HB  TYR   280      49.351  36.679  28.638  1.00  0.00           H  
ATOM   4031  HD1 TYR   280      50.080  39.030  27.770  1.00  0.00           H  
ATOM   4032  HD2 TYR   280      46.050  38.105  29.007  1.00  0.00           H  
ATOM   4033  HE1 TYR   280      49.539  41.441  27.816  1.00  0.00           H  
ATOM   4034  HE2 TYR   280      45.508  40.483  29.001  1.00  0.00           H  
ATOM   4035  HH  TYR   280      46.242  42.499  28.527  1.00  0.00           H  
ATOM   4036  N   GLY   281      48.492  34.093  27.413  1.00  0.00           N  
ATOM   4037  CA  GLY   281      48.755  32.673  27.239  1.00  0.00           C  
ATOM   4038  C   GLY   281      47.481  31.908  27.593  1.00  0.00           C  
ATOM   4039  O   GLY   281      46.961  32.065  28.706  1.00  0.00           O  
ATOM   4040  H   GLY   281      48.009  34.358  28.261  1.00  0.00           H  
ATOM   4041 1HA  GLY   281      49.128  32.475  26.236  1.00  0.00           H  
ATOM   4042 2HA  GLY   281      49.532  32.389  27.956  1.00  0.00           H  
ATOM   4043  N   PRO   282      46.922  31.086  26.633  1.00  0.00           N  
ATOM   4044  CA  PRO   282      47.404  30.840  25.264  1.00  0.00           C  
ATOM   4045  C   PRO   282      46.953  31.996  24.338  1.00  0.00           C  
ATOM   4046  O   PRO   282      46.559  33.081  24.765  1.00  0.00           O  
ATOM   4047  CB  PRO   282      46.721  29.519  24.905  1.00  0.00           C  
ATOM   4048  CG  PRO   282      45.364  29.655  25.582  1.00  0.00           C  
ATOM   4049  CD  PRO   282      45.702  30.338  26.901  1.00  0.00           C  
ATOM   4050  HA  PRO   282      48.492  30.755  25.228  1.00  0.00           H  
ATOM   4051 1HB  PRO   282      46.624  29.316  23.837  1.00  0.00           H  
ATOM   4052 2HB  PRO   282      47.271  28.683  25.357  1.00  0.00           H  
ATOM   4053 1HG  PRO   282      44.875  28.689  25.706  1.00  0.00           H  
ATOM   4054 2HG  PRO   282      44.703  30.294  24.984  1.00  0.00           H  
ATOM   4055 1HD  PRO   282      45.921  29.610  27.689  1.00  0.00           H  
ATOM   4056 2HD  PRO   282      44.908  31.007  27.249  1.00  0.00           H  
ATOM   4057  N   ASN   283      47.056  31.722  22.993  1.00  0.00           N  
ATOM   4058  CA  ASN   283      46.476  32.573  21.946  1.00  0.00           C  
ATOM   4059  C   ASN   283      45.815  31.617  20.917  1.00  0.00           C  
ATOM   4060  O   ASN   283      45.771  30.398  21.121  1.00  0.00           O  
ATOM   4061  CB  ASN   283      47.492  33.572  21.411  1.00  0.00           C  
ATOM   4062  CG  ASN   283      48.449  32.945  20.429  1.00  0.00           C  
ATOM   4063  OD1 ASN   283      49.439  32.306  20.775  1.00  0.00           O  
ATOM   4064  ND2 ASN   283      48.119  33.125  19.120  1.00  0.00           N  
ATOM   4065  H   ASN   283      47.532  30.886  22.663  1.00  0.00           H  
ATOM   4066  HA  ASN   283      45.656  33.138  22.408  1.00  0.00           H  
ATOM   4067 1HB  ASN   283      48.079  34.020  22.221  1.00  0.00           H  
ATOM   4068 2HB  ASN   283      46.960  34.394  20.927  1.00  0.00           H  
ATOM   4069 1HD2 ASN   283      48.618  32.629  18.378  1.00  0.00           H  
ATOM   4070 2HD2 ASN   283      47.343  33.761  18.835  1.00  0.00           H  
ATOM   4071  N   GLY   284      45.221  32.223  19.824  1.00  0.00           N  
ATOM   4072  CA  GLY   284      44.318  31.494  18.936  1.00  0.00           C  
ATOM   4073  C   GLY   284      44.983  31.109  17.620  1.00  0.00           C  
ATOM   4074  O   GLY   284      44.649  30.114  16.974  1.00  0.00           O  
ATOM   4075  H   GLY   284      45.446  33.203  19.573  1.00  0.00           H  
ATOM   4076 1HA  GLY   284      43.952  30.588  19.428  1.00  0.00           H  
ATOM   4077 2HA  GLY   284      43.476  32.155  18.712  1.00  0.00           H  
ATOM   4078  N   MET   285      45.894  32.039  17.149  1.00  0.00           N  
ATOM   4079  CA  MET   285      46.685  31.804  15.950  1.00  0.00           C  
ATOM   4080  C   MET   285      47.841  30.919  16.438  1.00  0.00           C  
ATOM   4081  O   MET   285      48.780  31.343  17.117  1.00  0.00           O  
ATOM   4082  CB  MET   285      47.182  33.109  15.323  1.00  0.00           C  
ATOM   4083  CG  MET   285      47.419  32.935  13.824  1.00  0.00           C  
ATOM   4084  SD  MET   285      47.855  34.503  13.003  1.00  0.00           S  
ATOM   4085  CE  MET   285      46.239  35.324  13.043  1.00  0.00           C  
ATOM   4086  H   MET   285      46.026  32.918  17.679  1.00  0.00           H  
ATOM   4087  HA  MET   285      46.057  31.255  15.239  1.00  0.00           H  
ATOM   4088 1HB  MET   285      48.096  33.461  15.814  1.00  0.00           H  
ATOM   4089 2HB  MET   285      46.432  33.884  15.476  1.00  0.00           H  
ATOM   4090 1HG  MET   285      46.532  32.524  13.329  1.00  0.00           H  
ATOM   4091 2HG  MET   285      48.236  32.228  13.654  1.00  0.00           H  
ATOM   4092 1HE  MET   285      46.288  36.229  12.432  1.00  0.00           H  
ATOM   4093 2HE  MET   285      45.977  35.617  14.060  1.00  0.00           H  
ATOM   4094 3HE  MET   285      45.466  34.673  12.627  1.00  0.00           H  
ATOM   4095  N   LEU   286      47.669  29.577  16.149  1.00  0.00           N  
ATOM   4096  CA  LEU   286      48.489  28.508  16.715  1.00  0.00           C  
ATOM   4097  C   LEU   286      49.901  28.502  16.097  1.00  0.00           C  
ATOM   4098  O   LEU   286      50.353  27.585  15.413  1.00  0.00           O  
ATOM   4099  CB  LEU   286      47.810  27.138  16.547  1.00  0.00           C  
ATOM   4100  CG  LEU   286      46.377  27.041  17.112  1.00  0.00           C  
ATOM   4101  CD1 LEU   286      45.830  25.625  16.911  1.00  0.00           C  
ATOM   4102  CD2 LEU   286      46.296  27.434  18.586  1.00  0.00           C  
ATOM   4103  H   LEU   286      46.895  29.317  15.544  1.00  0.00           H  
ATOM   4104  HA  LEU   286      48.622  28.724  17.783  1.00  0.00           H  
ATOM   4105 1HB  LEU   286      47.775  26.883  15.479  1.00  0.00           H  
ATOM   4106 2HB  LEU   286      48.440  26.372  17.022  1.00  0.00           H  
ATOM   4107  HG  LEU   286      45.728  27.716  16.543  1.00  0.00           H  
ATOM   4108 1HD1 LEU   286      46.403  24.891  17.486  1.00  0.00           H  
ATOM   4109 2HD1 LEU   286      45.870  25.338  15.855  1.00  0.00           H  
ATOM   4110 3HD1 LEU   286      44.784  25.566  17.229  1.00  0.00           H  
ATOM   4111 1HD2 LEU   286      46.926  26.789  19.206  1.00  0.00           H  
ATOM   4112 2HD2 LEU   286      45.266  27.357  18.946  1.00  0.00           H  
ATOM   4113 3HD2 LEU   286      46.604  28.471  18.747  1.00  0.00           H  
ATOM   4114  N   LEU   287      50.645  29.608  16.452  1.00  0.00           N  
ATOM   4115  CA  LEU   287      52.041  29.754  16.079  1.00  0.00           C  
ATOM   4116  C   LEU   287      52.880  28.816  16.967  1.00  0.00           C  
ATOM   4117  O   LEU   287      52.532  28.521  18.116  1.00  0.00           O  
ATOM   4118  CB  LEU   287      52.544  31.197  16.282  1.00  0.00           C  
ATOM   4119  CG  LEU   287      52.441  32.085  15.027  1.00  0.00           C  
ATOM   4120  CD1 LEU   287      51.003  32.284  14.560  1.00  0.00           C  
ATOM   4121  CD2 LEU   287      53.082  33.449  15.301  1.00  0.00           C  
ATOM   4122  H   LEU   287      50.171  30.346  16.988  1.00  0.00           H  
ATOM   4123  HA  LEU   287      52.131  29.450  15.034  1.00  0.00           H  
ATOM   4124 1HB  LEU   287      52.008  31.672  17.116  1.00  0.00           H  
ATOM   4125 2HB  LEU   287      53.600  31.179  16.583  1.00  0.00           H  
ATOM   4126  HG  LEU   287      53.004  31.607  14.215  1.00  0.00           H  
ATOM   4127 1HD1 LEU   287      50.396  32.741  15.346  1.00  0.00           H  
ATOM   4128 2HD1 LEU   287      50.541  31.336  14.270  1.00  0.00           H  
ATOM   4129 3HD1 LEU   287      50.969  32.941  13.684  1.00  0.00           H  
ATOM   4130 1HD2 LEU   287      52.565  33.977  16.110  1.00  0.00           H  
ATOM   4131 2HD2 LEU   287      53.049  34.082  14.408  1.00  0.00           H  
ATOM   4132 3HD2 LEU   287      54.132  33.335  15.588  1.00  0.00           H  
ATOM   4133  N   PRO   288      54.116  28.431  16.458  1.00  0.00           N  
ATOM   4134  CA  PRO   288      55.106  27.749  17.303  1.00  0.00           C  
ATOM   4135  C   PRO   288      55.404  28.635  18.524  1.00  0.00           C  
ATOM   4136  O   PRO   288      55.722  29.826  18.434  1.00  0.00           O  
ATOM   4137  CB  PRO   288      56.337  27.608  16.409  1.00  0.00           C  
ATOM   4138  CG  PRO   288      55.757  27.599  15.000  1.00  0.00           C  
ATOM   4139  CD  PRO   288      54.596  28.577  15.090  1.00  0.00           C  
ATOM   4140  HA  PRO   288      54.692  26.778  17.595  1.00  0.00           H  
ATOM   4141 1HB  PRO   288      57.021  28.457  16.523  1.00  0.00           H  
ATOM   4142 2HB  PRO   288      56.903  26.698  16.631  1.00  0.00           H  
ATOM   4143 1HG  PRO   288      55.384  26.596  14.764  1.00  0.00           H  
ATOM   4144 2HG  PRO   288      56.487  27.881  14.236  1.00  0.00           H  
ATOM   4145 1HD  PRO   288      53.814  28.351  14.362  1.00  0.00           H  
ATOM   4146 2HD  PRO   288      54.930  29.612  14.959  1.00  0.00           H  
ATOM   4147  N   LYS   289      55.177  27.993  19.724  1.00  0.00           N  
ATOM   4148  CA  LYS   289      54.829  28.724  20.941  1.00  0.00           C  
ATOM   4149  C   LYS   289      55.961  28.673  21.978  1.00  0.00           C  
ATOM   4150  O   LYS   289      56.040  29.487  22.900  1.00  0.00           O  
ATOM   4151  CB  LYS   289      53.484  28.253  21.533  1.00  0.00           C  
ATOM   4152  CG  LYS   289      53.465  26.766  21.879  1.00  0.00           C  
ATOM   4153  CD  LYS   289      52.109  26.228  22.329  1.00  0.00           C  
ATOM   4154  CE  LYS   289      52.173  24.767  22.786  1.00  0.00           C  
ATOM   4155  NZ  LYS   289      52.835  23.906  21.784  1.00  0.00           N1+
ATOM   4156  H   LYS   289      55.271  26.961  19.768  1.00  0.00           H  
ATOM   4157  HA  LYS   289      54.718  29.784  20.679  1.00  0.00           H  
ATOM   4158 1HB  LYS   289      53.258  28.827  22.437  1.00  0.00           H  
ATOM   4159 2HB  LYS   289      52.683  28.463  20.814  1.00  0.00           H  
ATOM   4160 1HG  LYS   289      53.741  26.212  20.980  1.00  0.00           H  
ATOM   4161 2HG  LYS   289      54.205  26.571  22.662  1.00  0.00           H  
ATOM   4162 1HD  LYS   289      51.394  26.319  21.502  1.00  0.00           H  
ATOM   4163 2HD  LYS   289      51.720  26.838  23.153  1.00  0.00           H  
ATOM   4164 1HE  LYS   289      51.165  24.368  22.932  1.00  0.00           H  
ATOM   4165 2HE  LYS   289      52.738  24.659  23.717  1.00  0.00           H  
ATOM   4166 1HZ  LYS   289      52.601  24.149  20.817  1.00  0.00           H  
ATOM   4167 2HZ  LYS   289      52.713  22.903  21.941  1.00  0.00           H  
ATOM   4168 3HZ  LYS   289      53.926  24.023  21.815  1.00  0.00           H  
ATOM   4169  N   GLU   290      56.838  27.636  21.813  1.00  0.00           N  
ATOM   4170  CA  GLU   290      57.924  27.263  22.710  1.00  0.00           C  
ATOM   4171  C   GLU   290      59.062  28.310  22.650  1.00  0.00           C  
ATOM   4172  O   GLU   290      59.979  28.366  23.472  1.00  0.00           O  
ATOM   4173  CB  GLU   290      58.428  25.860  22.323  1.00  0.00           C  
ATOM   4174  CG  GLU   290      57.346  24.762  22.383  1.00  0.00           C  
ATOM   4175  CD  GLU   290      56.142  24.858  21.437  1.00  0.00           C  
ATOM   4176  OE1 GLU   290      55.115  24.179  21.768  1.00  0.00           O  
ATOM   4177  OE2 GLU   290      56.232  25.688  20.474  1.00  0.00           O1-
ATOM   4178  H   GLU   290      56.677  27.001  21.004  1.00  0.00           H  
ATOM   4179  HA  GLU   290      57.528  27.271  23.733  1.00  0.00           H  
ATOM   4180 1HB  GLU   290      58.854  25.889  21.311  1.00  0.00           H  
ATOM   4181 2HB  GLU   290      59.250  25.579  22.994  1.00  0.00           H  
ATOM   4182 1HG  GLU   290      56.964  24.708  23.410  1.00  0.00           H  
ATOM   4183 2HG  GLU   290      57.827  23.798  22.174  1.00  0.00           H  
ATOM   4184  N   GLY   291      58.981  29.167  21.572  1.00  0.00           N  
ATOM   4185  CA  GLY   291      59.860  30.305  21.403  1.00  0.00           C  
ATOM   4186  C   GLY   291      59.331  31.565  22.093  1.00  0.00           C  
ATOM   4187  O   GLY   291      60.038  32.561  22.230  1.00  0.00           O  
ATOM   4188  H   GLY   291      58.262  28.980  20.878  1.00  0.00           H  
ATOM   4189 1HA  GLY   291      60.850  30.073  21.804  1.00  0.00           H  
ATOM   4190 2HA  GLY   291      59.936  30.507  20.330  1.00  0.00           H  
ATOM   4191  N   ARG   292      57.992  31.530  22.433  1.00  0.00           N  
ATOM   4192  CA  ARG   292      57.273  32.684  22.958  1.00  0.00           C  
ATOM   4193  C   ARG   292      56.926  32.462  24.447  1.00  0.00           C  
ATOM   4194  O   ARG   292      57.347  33.189  25.349  1.00  0.00           O  
ATOM   4195  CB  ARG   292      55.984  32.968  22.165  1.00  0.00           C  
ATOM   4196  CG  ARG   292      56.205  33.677  20.829  1.00  0.00           C  
ATOM   4197  CD  ARG   292      56.387  32.758  19.626  1.00  0.00           C  
ATOM   4198  NE  ARG   292      56.580  33.556  18.400  1.00  0.00           N1+
ATOM   4199  CZ  ARG   292      56.745  33.009  17.167  1.00  0.00           C  
ATOM   4200  NH1 ARG   292      56.612  31.674  16.971  1.00  0.00           N  
ATOM   4201  NH2 ARG   292      57.055  33.786  16.102  1.00  0.00           N  
ATOM   4202  H   ARG   292      57.500  30.640  22.357  1.00  0.00           H  
ATOM   4203  HA  ARG   292      57.926  33.563  22.923  1.00  0.00           H  
ATOM   4204 1HB  ARG   292      55.401  32.053  22.011  1.00  0.00           H  
ATOM   4205 2HB  ARG   292      55.355  33.631  22.776  1.00  0.00           H  
ATOM   4206 1HG  ARG   292      57.046  34.376  20.898  1.00  0.00           H  
ATOM   4207 2HG  ARG   292      55.311  34.279  20.626  1.00  0.00           H  
ATOM   4208 1HD  ARG   292      55.483  32.155  19.502  1.00  0.00           H  
ATOM   4209 2HD  ARG   292      57.262  32.117  19.759  1.00  0.00           H  
ATOM   4210  HE  ARG   292      56.605  34.590  18.471  1.00  0.00           H  
ATOM   4211 1HH1 ARG   292      56.277  31.018  17.704  1.00  0.00           H  
ATOM   4212 2HH1 ARG   292      56.792  31.248  16.075  1.00  0.00           H  
ATOM   4213 1HH2 ARG   292      57.117  34.822  16.195  1.00  0.00           H  
ATOM   4214 2HH2 ARG   292      57.177  33.404  15.175  1.00  0.00           H  
ATOM   4215  N   LEU   293      56.058  31.410  24.688  1.00  0.00           N  
ATOM   4216  CA  LEU   293      55.343  31.281  25.957  1.00  0.00           C  
ATOM   4217  C   LEU   293      56.301  30.952  27.110  1.00  0.00           C  
ATOM   4218  O   LEU   293      56.078  31.325  28.260  1.00  0.00           O  
ATOM   4219  CB  LEU   293      54.228  30.227  25.879  1.00  0.00           C  
ATOM   4220  CG  LEU   293      52.856  30.804  25.468  1.00  0.00           C  
ATOM   4221  CD1 LEU   293      52.884  31.548  24.133  1.00  0.00           C  
ATOM   4222  CD2 LEU   293      51.817  29.681  25.419  1.00  0.00           C  
ATOM   4223  H   LEU   293      55.905  30.707  23.950  1.00  0.00           H  
ATOM   4224  HA  LEU   293      54.913  32.261  26.184  1.00  0.00           H  
ATOM   4225 1HB  LEU   293      54.513  29.418  25.194  1.00  0.00           H  
ATOM   4226 2HB  LEU   293      54.102  29.756  26.864  1.00  0.00           H  
ATOM   4227  HG  LEU   293      52.537  31.517  26.240  1.00  0.00           H  
ATOM   4228 1HD1 LEU   293      53.299  30.927  23.335  1.00  0.00           H  
ATOM   4229 2HD1 LEU   293      53.485  32.460  24.201  1.00  0.00           H  
ATOM   4230 3HD1 LEU   293      51.875  31.852  23.834  1.00  0.00           H  
ATOM   4231 1HD2 LEU   293      52.080  28.929  24.668  1.00  0.00           H  
ATOM   4232 2HD2 LEU   293      50.828  30.077  25.170  1.00  0.00           H  
ATOM   4233 3HD2 LEU   293      51.741  29.179  26.389  1.00  0.00           H  
ATOM   4234  N   GLU   294      57.360  30.139  26.765  1.00  0.00           N  
ATOM   4235  CA  GLU   294      58.350  29.692  27.748  1.00  0.00           C  
ATOM   4236  C   GLU   294      59.194  30.900  28.231  1.00  0.00           C  
ATOM   4237  O   GLU   294      59.754  30.902  29.326  1.00  0.00           O  
ATOM   4238  CB  GLU   294      59.238  28.612  27.111  1.00  0.00           C  
ATOM   4239  CG  GLU   294      60.176  27.897  28.088  1.00  0.00           C  
ATOM   4240  CD  GLU   294      61.330  27.176  27.381  1.00  0.00           C  
ATOM   4241  OE1 GLU   294      61.580  26.006  27.774  1.00  0.00           O  
ATOM   4242  OE2 GLU   294      61.926  27.871  26.492  1.00  0.00           O1-
ATOM   4243  H   GLU   294      57.438  29.839  25.797  1.00  0.00           H  
ATOM   4244  HA  GLU   294      57.804  29.295  28.612  1.00  0.00           H  
ATOM   4245 1HB  GLU   294      58.600  27.850  26.642  1.00  0.00           H  
ATOM   4246 2HB  GLU   294      59.796  29.061  26.285  1.00  0.00           H  
ATOM   4247 1HG  GLU   294      59.602  27.189  28.697  1.00  0.00           H  
ATOM   4248 2HG  GLU   294      60.645  28.606  28.777  1.00  0.00           H  
ATOM   4249  N   LYS   295      59.382  31.902  27.294  1.00  0.00           N  
ATOM   4250  CA  LYS   295      60.343  32.993  27.484  1.00  0.00           C  
ATOM   4251  C   LYS   295      59.682  34.168  28.229  1.00  0.00           C  
ATOM   4252  O   LYS   295      60.305  34.912  28.989  1.00  0.00           O  
ATOM   4253  CB  LYS   295      60.893  33.473  26.130  1.00  0.00           C  
ATOM   4254  CG  LYS   295      61.986  32.580  25.517  1.00  0.00           C  
ATOM   4255  CD  LYS   295      61.585  31.114  25.343  1.00  0.00           C  
ATOM   4256  CE  LYS   295      62.607  30.321  24.542  1.00  0.00           C  
ATOM   4257  NZ  LYS   295      62.196  28.911  24.492  1.00  0.00           N1+
ATOM   4258  H   LYS   295      58.815  31.873  26.447  1.00  0.00           H  
ATOM   4259  HA  LYS   295      61.160  32.633  28.122  1.00  0.00           H  
ATOM   4260 1HB  LYS   295      60.074  33.578  25.406  1.00  0.00           H  
ATOM   4261 2HB  LYS   295      61.320  34.478  26.247  1.00  0.00           H  
ATOM   4262 1HG  LYS   295      62.260  33.001  24.541  1.00  0.00           H  
ATOM   4263 2HG  LYS   295      62.885  32.633  26.144  1.00  0.00           H  
ATOM   4264 1HD  LYS   295      60.607  31.052  24.851  1.00  0.00           H  
ATOM   4265 2HD  LYS   295      61.493  30.658  26.333  1.00  0.00           H  
ATOM   4266 1HE  LYS   295      63.597  30.348  25.007  1.00  0.00           H  
ATOM   4267 2HE  LYS   295      62.679  30.673  23.509  1.00  0.00           H  
ATOM   4268 1HZ  LYS   295      62.104  28.460  25.485  1.00  0.00           H  
ATOM   4269 2HZ  LYS   295      62.846  28.284  24.020  1.00  0.00           H  
ATOM   4270 3HZ  LYS   295      61.243  28.736  24.087  1.00  0.00           H  
ATOM   4271  N   VAL   296      58.356  34.401  27.903  1.00  0.00           N  
ATOM   4272  CA  VAL   296      57.617  35.534  28.454  1.00  0.00           C  
ATOM   4273  C   VAL   296      57.162  35.360  29.925  1.00  0.00           C  
ATOM   4274  O   VAL   296      56.437  36.197  30.472  1.00  0.00           O  
ATOM   4275  CB  VAL   296      56.429  35.996  27.581  1.00  0.00           C  
ATOM   4276  CG1 VAL   296      55.331  34.940  27.476  1.00  0.00           C  
ATOM   4277  CG2 VAL   296      56.886  36.462  26.198  1.00  0.00           C  
ATOM   4278  H   VAL   296      57.899  33.775  27.237  1.00  0.00           H  
ATOM   4279  HA  VAL   296      58.334  36.365  28.493  1.00  0.00           H  
ATOM   4280  HB  VAL   296      55.975  36.870  28.062  1.00  0.00           H  
ATOM   4281 1HG1 VAL   296      55.732  33.986  27.145  1.00  0.00           H  
ATOM   4282 2HG1 VAL   296      54.554  35.241  26.766  1.00  0.00           H  
ATOM   4283 3HG1 VAL   296      54.848  34.778  28.445  1.00  0.00           H  
ATOM   4284 1HG2 VAL   296      57.355  35.657  25.630  1.00  0.00           H  
ATOM   4285 2HG2 VAL   296      57.612  37.277  26.285  1.00  0.00           H  
ATOM   4286 3HG2 VAL   296      56.037  36.836  25.616  1.00  0.00           H  
ATOM   4287  N   TYR   297      57.754  34.327  30.623  1.00  0.00           N  
ATOM   4288  CA  TYR   297      57.618  34.183  32.068  1.00  0.00           C  
ATOM   4289  C   TYR   297      58.434  35.232  32.829  1.00  0.00           C  
ATOM   4290  O   TYR   297      58.274  35.395  34.040  1.00  0.00           O  
ATOM   4291  CB  TYR   297      58.002  32.779  32.559  1.00  0.00           C  
ATOM   4292  CG  TYR   297      56.774  31.916  32.721  1.00  0.00           C  
ATOM   4293  CD1 TYR   297      55.915  32.139  33.808  1.00  0.00           C  
ATOM   4294  CD2 TYR   297      56.453  30.934  31.779  1.00  0.00           C  
ATOM   4295  CE1 TYR   297      54.742  31.401  33.940  1.00  0.00           C  
ATOM   4296  CE2 TYR   297      55.280  30.189  31.915  1.00  0.00           C  
ATOM   4297  CZ  TYR   297      54.432  30.431  32.993  1.00  0.00           C  
ATOM   4298  OH  TYR   297      53.270  29.720  33.144  1.00  0.00           O  
ATOM   4299  H   TYR   297      58.293  33.640  30.106  1.00  0.00           H  
ATOM   4300  HA  TYR   297      56.571  34.417  32.303  1.00  0.00           H  
ATOM   4301 1HB  TYR   297      58.713  32.300  31.875  1.00  0.00           H  
ATOM   4302 2HB  TYR   297      58.511  32.815  33.531  1.00  0.00           H  
ATOM   4303  HD1 TYR   297      56.152  32.905  34.544  1.00  0.00           H  
ATOM   4304  HD2 TYR   297      57.105  30.747  30.928  1.00  0.00           H  
ATOM   4305  HE1 TYR   297      54.083  31.599  34.776  1.00  0.00           H  
ATOM   4306  HE2 TYR   297      55.051  29.438  31.163  1.00  0.00           H  
ATOM   4307  HH  TYR   297      53.269  29.052  32.426  1.00  0.00           H  
ATOM   4308  N   ASP   298      59.321  35.966  32.069  1.00  0.00           N  
ATOM   4309  CA  ASP   298      59.899  37.199  32.599  1.00  0.00           C  
ATOM   4310  C   ASP   298      58.908  38.346  32.291  1.00  0.00           C  
ATOM   4311  O   ASP   298      58.578  39.183  33.129  1.00  0.00           O  
ATOM   4312  CB  ASP   298      61.258  37.452  31.969  1.00  0.00           C  
ATOM   4313  CG  ASP   298      61.760  38.738  32.603  1.00  0.00           C  
ATOM   4314  OD1 ASP   298      61.810  39.731  31.826  1.00  0.00           O  
ATOM   4315  OD2 ASP   298      62.058  38.653  33.826  1.00  0.00           O1-
ATOM   4316  H   ASP   298      59.553  35.647  31.128  1.00  0.00           H  
ATOM   4317  HA  ASP   298      59.972  37.111  33.689  1.00  0.00           H  
ATOM   4318 1HB  ASP   298      61.197  37.552  30.879  1.00  0.00           H  
ATOM   4319 2HB  ASP   298      61.953  36.634  32.185  1.00  0.00           H  
ATOM   4320  N   ALA   299      58.532  38.430  30.961  1.00  0.00           N  
ATOM   4321  CA  ALA   299      57.931  39.640  30.431  1.00  0.00           C  
ATOM   4322  C   ALA   299      56.453  39.858  30.789  1.00  0.00           C  
ATOM   4323  O   ALA   299      56.008  41.004  30.923  1.00  0.00           O  
ATOM   4324  CB  ALA   299      58.083  39.679  28.914  1.00  0.00           C  
ATOM   4325  H   ALA   299      58.730  37.653  30.346  1.00  0.00           H  
ATOM   4326  HA  ALA   299      58.483  40.485  30.863  1.00  0.00           H  
ATOM   4327 1HB  ALA   299      57.564  38.839  28.441  1.00  0.00           H  
ATOM   4328 2HB  ALA   299      59.138  39.622  28.626  1.00  0.00           H  
ATOM   4329 3HB  ALA   299      57.664  40.602  28.499  1.00  0.00           H  
ATOM   4330  N   LEU   300      55.626  38.751  30.747  1.00  0.00           N  
ATOM   4331  CA  LEU   300      54.164  38.883  30.883  1.00  0.00           C  
ATOM   4332  C   LEU   300      53.637  38.523  32.287  1.00  0.00           C  
ATOM   4333  O   LEU   300      52.482  38.768  32.648  1.00  0.00           O  
ATOM   4334  CB  LEU   300      53.453  38.048  29.803  1.00  0.00           C  
ATOM   4335  CG  LEU   300      53.107  38.829  28.514  1.00  0.00           C  
ATOM   4336  CD1 LEU   300      54.268  39.621  27.914  1.00  0.00           C  
ATOM   4337  CD2 LEU   300      52.562  37.863  27.459  1.00  0.00           C  
ATOM   4338  H   LEU   300      56.040  37.812  30.632  1.00  0.00           H  
ATOM   4339  HA  LEU   300      53.892  39.939  30.762  1.00  0.00           H  
ATOM   4340 1HB  LEU   300      54.059  37.170  29.549  1.00  0.00           H  
ATOM   4341 2HB  LEU   300      52.511  37.649  30.202  1.00  0.00           H  
ATOM   4342  HG  LEU   300      52.313  39.545  28.761  1.00  0.00           H  
ATOM   4343 1HD1 LEU   300      55.134  38.982  27.724  1.00  0.00           H  
ATOM   4344 2HD1 LEU   300      54.577  40.439  28.570  1.00  0.00           H  
ATOM   4345 3HD1 LEU   300      53.975  40.075  26.961  1.00  0.00           H  
ATOM   4346 1HD2 LEU   300      53.342  37.181  27.110  1.00  0.00           H  
ATOM   4347 2HD2 LEU   300      52.185  38.410  26.588  1.00  0.00           H  
ATOM   4348 3HD2 LEU   300      51.741  37.260  27.860  1.00  0.00           H  
ATOM   4349  N   LYS   301      54.539  37.859  33.094  1.00  0.00           N  
ATOM   4350  CA  LYS   301      54.136  37.280  34.359  1.00  0.00           C  
ATOM   4351  C   LYS   301      54.007  38.383  35.422  1.00  0.00           C  
ATOM   4352  O   LYS   301      54.933  38.642  36.192  1.00  0.00           O  
ATOM   4353  CB  LYS   301      55.133  36.222  34.868  1.00  0.00           C  
ATOM   4354  CG  LYS   301      54.595  35.516  36.127  1.00  0.00           C  
ATOM   4355  CD  LYS   301      55.647  35.115  37.164  1.00  0.00           C  
ATOM   4356  CE  LYS   301      56.525  36.217  37.759  1.00  0.00           C  
ATOM   4357  NZ  LYS   301      55.773  37.421  38.137  1.00  0.00           N1+
ATOM   4358  H   LYS   301      55.506  37.797  32.781  1.00  0.00           H  
ATOM   4359  HA  LYS   301      53.156  36.806  34.217  1.00  0.00           H  
ATOM   4360 1HB  LYS   301      55.303  35.472  34.087  1.00  0.00           H  
ATOM   4361 2HB  LYS   301      56.104  36.691  35.059  1.00  0.00           H  
ATOM   4362 1HG  LYS   301      53.832  36.120  36.631  1.00  0.00           H  
ATOM   4363 2HG  LYS   301      54.066  34.608  35.806  1.00  0.00           H  
ATOM   4364 1HD  LYS   301      56.305  34.352  36.729  1.00  0.00           H  
ATOM   4365 2HD  LYS   301      55.120  34.620  37.990  1.00  0.00           H  
ATOM   4366 1HE  LYS   301      57.299  36.538  37.056  1.00  0.00           H  
ATOM   4367 2HE  LYS   301      57.018  35.854  38.667  1.00  0.00           H  
ATOM   4368 1HZ  LYS   301      55.542  38.008  37.295  1.00  0.00           H  
ATOM   4369 2HZ  LYS   301      56.295  38.042  38.758  1.00  0.00           H  
ATOM   4370 3HZ  LYS   301      54.780  37.344  38.592  1.00  0.00           H  
ATOM   4371  N   ASP   302      52.759  38.956  35.463  1.00  0.00           N  
ATOM   4372  CA  ASP   302      52.120  39.611  36.601  1.00  0.00           C  
ATOM   4373  C   ASP   302      51.483  40.915  36.119  1.00  0.00           C  
ATOM   4374  O   ASP   302      50.407  40.908  35.514  1.00  0.00           O  
ATOM   4375  CB  ASP   302      52.894  39.747  37.919  1.00  0.00           C  
ATOM   4376  CG  ASP   302      52.621  38.512  38.786  1.00  0.00           C  
ATOM   4377  OD1 ASP   302      51.426  38.475  39.243  1.00  0.00           O  
ATOM   4378  OD2 ASP   302      53.616  37.726  38.943  1.00  0.00           O1-
ATOM   4379  H   ASP   302      52.207  38.899  34.600  1.00  0.00           H  
ATOM   4380  HA  ASP   302      51.255  38.963  36.788  1.00  0.00           H  
ATOM   4381 1HB  ASP   302      52.521  40.600  38.501  1.00  0.00           H  
ATOM   4382 2HB  ASP   302      53.961  39.937  37.791  1.00  0.00           H  
ATOM   4383  N   ALA   303      52.198  42.068  36.365  1.00  0.00           N  
ATOM   4384  CA  ALA   303      51.612  43.392  36.224  1.00  0.00           C  
ATOM   4385  C   ALA   303      52.356  44.213  35.171  1.00  0.00           C  
ATOM   4386  O   ALA   303      53.577  44.167  35.042  1.00  0.00           O  
ATOM   4387  CB  ALA   303      51.662  44.142  37.550  1.00  0.00           C  
ATOM   4388  H   ALA   303      53.179  42.011  36.625  1.00  0.00           H  
ATOM   4389  HA  ALA   303      50.569  43.281  35.923  1.00  0.00           H  
ATOM   4390 1HB  ALA   303      52.696  44.305  37.875  1.00  0.00           H  
ATOM   4391 2HB  ALA   303      51.155  43.580  38.339  1.00  0.00           H  
ATOM   4392 3HB  ALA   303      51.182  45.123  37.466  1.00  0.00           H  
ATOM   4393  N   HIS   304      51.524  45.074  34.483  1.00  0.00           N  
ATOM   4394  CA  HIS   304      52.007  46.106  33.558  1.00  0.00           C  
ATOM   4395  C   HIS   304      51.108  47.294  33.944  1.00  0.00           C  
ATOM   4396  O   HIS   304      49.905  47.108  34.181  1.00  0.00           O  
ATOM   4397  CB  HIS   304      51.822  45.701  32.094  1.00  0.00           C  
ATOM   4398  CG  HIS   304      52.935  44.858  31.555  1.00  0.00           C  
ATOM   4399  ND1 HIS   304      53.838  45.397  30.664  1.00  0.00           N  
ATOM   4400  CD2 HIS   304      53.241  43.531  31.788  1.00  0.00           C  
ATOM   4401  CE1 HIS   304      54.688  44.430  30.396  1.00  0.00           C  
ATOM   4402  NE2 HIS   304      54.386  43.281  31.074  1.00  0.00           N  
ATOM   4403  H   HIS   304      50.509  45.026  34.644  1.00  0.00           H  
ATOM   4404  HA  HIS   304      53.052  46.316  33.798  1.00  0.00           H  
ATOM   4405 1HB  HIS   304      51.749  46.605  31.475  1.00  0.00           H  
ATOM   4406 2HB  HIS   304      50.876  45.163  31.959  1.00  0.00           H  
ATOM   4407  HD2 HIS   304      52.788  42.774  32.413  1.00  0.00           H  
ATOM   4408  HE2 HIS   304      54.927  42.412  31.043  1.00  0.00           H  
ATOM   4409  HE1 HIS   304      55.539  44.497  29.731  1.00  0.00           H  
ATOM   4410  N   PRO   305      51.639  48.554  34.076  1.00  0.00           N  
ATOM   4411  CA  PRO   305      51.071  49.562  35.000  1.00  0.00           C  
ATOM   4412  C   PRO   305      49.613  50.075  34.917  1.00  0.00           C  
ATOM   4413  O   PRO   305      49.250  51.069  35.548  1.00  0.00           O  
ATOM   4414  CB  PRO   305      52.024  50.761  34.857  1.00  0.00           C  
ATOM   4415  CG  PRO   305      53.330  50.146  34.374  1.00  0.00           C  
ATOM   4416  CD  PRO   305      52.862  49.039  33.448  1.00  0.00           C  
ATOM   4417  HA  PRO   305      51.173  49.121  36.001  1.00  0.00           H  
ATOM   4418 1HB  PRO   305      51.651  51.467  34.105  1.00  0.00           H  
ATOM   4419 2HB  PRO   305      52.146  51.308  35.797  1.00  0.00           H  
ATOM   4420 1HG  PRO   305      53.875  49.720  35.226  1.00  0.00           H  
ATOM   4421 2HG  PRO   305      53.982  50.867  33.874  1.00  0.00           H  
ATOM   4422 1HD  PRO   305      53.613  48.260  33.310  1.00  0.00           H  
ATOM   4423 2HD  PRO   305      52.585  49.435  32.465  1.00  0.00           H  
ATOM   4424  N   LYS   306      48.723  49.285  34.233  1.00  0.00           N  
ATOM   4425  CA  LYS   306      47.280  49.501  34.223  1.00  0.00           C  
ATOM   4426  C   LYS   306      46.474  48.166  34.129  1.00  0.00           C  
ATOM   4427  O   LYS   306      45.264  48.160  33.882  1.00  0.00           O  
ATOM   4428  CB  LYS   306      46.860  50.464  33.088  1.00  0.00           C  
ATOM   4429  CG  LYS   306      47.443  51.881  33.215  1.00  0.00           C  
ATOM   4430  CD  LYS   306      46.950  52.876  32.155  1.00  0.00           C  
ATOM   4431  CE  LYS   306      47.312  52.437  30.748  1.00  0.00           C  
ATOM   4432  NZ  LYS   306      47.090  53.521  29.781  1.00  0.00           N1+
ATOM   4433  H   LYS   306      49.103  48.477  33.739  1.00  0.00           H  
ATOM   4434  HA  LYS   306      47.002  49.944  35.188  1.00  0.00           H  
ATOM   4435 1HB  LYS   306      47.152  50.024  32.126  1.00  0.00           H  
ATOM   4436 2HB  LYS   306      45.770  50.552  33.078  1.00  0.00           H  
ATOM   4437 1HG  LYS   306      47.192  52.284  34.203  1.00  0.00           H  
ATOM   4438 2HG  LYS   306      48.535  51.840  33.147  1.00  0.00           H  
ATOM   4439 1HD  LYS   306      47.402  53.854  32.367  1.00  0.00           H  
ATOM   4440 2HD  LYS   306      45.865  53.005  32.243  1.00  0.00           H  
ATOM   4441 1HE  LYS   306      46.694  51.594  30.426  1.00  0.00           H  
ATOM   4442 2HE  LYS   306      48.367  52.159  30.666  1.00  0.00           H  
ATOM   4443 1HZ  LYS   306      46.127  53.941  29.792  1.00  0.00           H  
ATOM   4444 2HZ  LYS   306      47.231  53.111  28.776  1.00  0.00           H  
ATOM   4445 3HZ  LYS   306      47.765  54.284  29.854  1.00  0.00           H  
ATOM   4446  N   LEU   307      47.175  47.005  34.427  1.00  0.00           N  
ATOM   4447  CA  LEU   307      46.585  45.669  34.344  1.00  0.00           C  
ATOM   4448  C   LEU   307      47.433  44.622  35.102  1.00  0.00           C  
ATOM   4449  O   LEU   307      48.609  44.831  35.408  1.00  0.00           O  
ATOM   4450  CB  LEU   307      46.366  45.220  32.885  1.00  0.00           C  
ATOM   4451  CG  LEU   307      47.652  45.166  32.026  1.00  0.00           C  
ATOM   4452  CD1 LEU   307      47.524  44.079  30.960  1.00  0.00           C  
ATOM   4453  CD2 LEU   307      47.945  46.497  31.332  1.00  0.00           C  
ATOM   4454  H   LEU   307      48.162  47.061  34.703  1.00  0.00           H  
ATOM   4455  HA  LEU   307      45.619  45.725  34.853  1.00  0.00           H  
ATOM   4456 1HB  LEU   307      45.908  44.225  32.904  1.00  0.00           H  
ATOM   4457 2HB  LEU   307      45.630  45.876  32.403  1.00  0.00           H  
ATOM   4458  HG  LEU   307      48.512  44.904  32.652  1.00  0.00           H  
ATOM   4459 1HD1 LEU   307      46.675  44.278  30.298  1.00  0.00           H  
ATOM   4460 2HD1 LEU   307      47.381  43.096  31.421  1.00  0.00           H  
ATOM   4461 3HD1 LEU   307      48.431  44.026  30.348  1.00  0.00           H  
ATOM   4462 1HD2 LEU   307      47.101  46.815  30.712  1.00  0.00           H  
ATOM   4463 2HD2 LEU   307      48.826  46.409  30.690  1.00  0.00           H  
ATOM   4464 3HD2 LEU   307      48.155  47.295  32.043  1.00  0.00           H  
ATOM   4465  N   HIS   308      46.785  43.416  35.348  1.00  0.00           N  
ATOM   4466  CA  HIS   308      47.447  42.250  35.948  1.00  0.00           C  
ATOM   4467  C   HIS   308      46.969  40.975  35.220  1.00  0.00           C  
ATOM   4468  O   HIS   308      45.781  40.723  35.018  1.00  0.00           O  
ATOM   4469  CB  HIS   308      47.138  42.125  37.450  1.00  0.00           C  
ATOM   4470  CG  HIS   308      48.192  41.395  38.209  1.00  0.00           C  
ATOM   4471  ND1 HIS   308      49.023  42.035  39.124  1.00  0.00           N1+
ATOM   4472  CD2 HIS   308      48.581  40.071  38.250  1.00  0.00           C  
ATOM   4473  CE1 HIS   308      49.909  41.172  39.637  1.00  0.00           C  
ATOM   4474  NE2 HIS   308      49.679  39.990  39.069  1.00  0.00           N  
ATOM   4475  H   HIS   308      45.781  43.334  35.102  1.00  0.00           H  
ATOM   4476  HA  HIS   308      48.518  42.386  35.795  1.00  0.00           H  
ATOM   4477 1HB  HIS   308      46.181  41.618  37.619  1.00  0.00           H  
ATOM   4478 2HB  HIS   308      47.048  43.124  37.895  1.00  0.00           H  
ATOM   4479  HD1 HIS   308      48.987  43.023  39.364  1.00  0.00           H  
ATOM   4480  HD2 HIS   308      48.254  39.172  37.767  1.00  0.00           H  
ATOM   4481  HE2 HIS   308      50.348  39.156  39.206  1.00  0.00           H  
ATOM   4482  HE1 HIS   308      50.691  41.398  40.349  1.00  0.00           H  
ATOM   4483  N   VAL   309      47.989  40.128  34.853  1.00  0.00           N  
ATOM   4484  CA  VAL   309      47.815  38.842  34.163  1.00  0.00           C  
ATOM   4485  C   VAL   309      48.086  37.780  35.233  1.00  0.00           C  
ATOM   4486  O   VAL   309      49.113  37.803  35.915  1.00  0.00           O  
ATOM   4487  CB  VAL   309      48.828  38.710  33.005  1.00  0.00           C  
ATOM   4488  CG1 VAL   309      48.705  39.876  32.020  1.00  0.00           C  
ATOM   4489  CG2 VAL   309      48.657  37.386  32.254  1.00  0.00           C  
ATOM   4490  H   VAL   309      48.962  40.402  35.075  1.00  0.00           H  
ATOM   4491  HA  VAL   309      46.786  38.763  33.797  1.00  0.00           H  
ATOM   4492  HB  VAL   309      49.846  38.729  33.415  1.00  0.00           H  
ATOM   4493 1HG1 VAL   309      47.690  39.946  31.619  1.00  0.00           H  
ATOM   4494 2HG1 VAL   309      49.400  39.750  31.183  1.00  0.00           H  
ATOM   4495 3HG1 VAL   309      48.948  40.831  32.497  1.00  0.00           H  
ATOM   4496 1HG2 VAL   309      47.657  37.304  31.819  1.00  0.00           H  
ATOM   4497 2HG2 VAL   309      48.813  36.528  32.914  1.00  0.00           H  
ATOM   4498 3HG2 VAL   309      49.386  37.307  31.440  1.00  0.00           H  
ATOM   4499  N   TYR   310      47.094  36.839  35.417  1.00  0.00           N  
ATOM   4500  CA  TYR   310      47.157  35.852  36.495  1.00  0.00           C  
ATOM   4501  C   TYR   310      47.344  34.419  35.978  1.00  0.00           C  
ATOM   4502  O   TYR   310      46.898  34.010  34.909  1.00  0.00           O  
ATOM   4503  CB  TYR   310      45.966  35.961  37.468  1.00  0.00           C  
ATOM   4504  CG  TYR   310      44.587  35.725  36.893  1.00  0.00           C  
ATOM   4505  CD1 TYR   310      44.046  34.429  36.839  1.00  0.00           C  
ATOM   4506  CD2 TYR   310      43.802  36.803  36.456  1.00  0.00           C  
ATOM   4507  CE1 TYR   310      42.742  34.219  36.382  1.00  0.00           C  
ATOM   4508  CE2 TYR   310      42.493  36.591  36.005  1.00  0.00           C  
ATOM   4509  CZ  TYR   310      41.967  35.303  35.986  1.00  0.00           C  
ATOM   4510  OH  TYR   310      40.674  35.081  35.598  1.00  0.00           O  
ATOM   4511  H   TYR   310      46.289  36.805  34.799  1.00  0.00           H  
ATOM   4512  HA  TYR   310      48.052  36.076  37.090  1.00  0.00           H  
ATOM   4513 1HB  TYR   310      46.110  35.260  38.301  1.00  0.00           H  
ATOM   4514 2HB  TYR   310      45.979  36.959  37.928  1.00  0.00           H  
ATOM   4515  HD1 TYR   310      44.630  33.573  37.176  1.00  0.00           H  
ATOM   4516  HD2 TYR   310      44.189  37.820  36.491  1.00  0.00           H  
ATOM   4517  HE1 TYR   310      42.322  33.218  36.370  1.00  0.00           H  
ATOM   4518  HE2 TYR   310      41.896  37.438  35.682  1.00  0.00           H  
ATOM   4519  HH  TYR   310      40.172  35.899  35.773  1.00  0.00           H  
ATOM   4520  N   LYS   311      48.000  33.591  36.876  1.00  0.00           N  
ATOM   4521  CA  LYS   311      48.215  32.170  36.601  1.00  0.00           C  
ATOM   4522  C   LYS   311      46.923  31.416  36.962  1.00  0.00           C  
ATOM   4523  O   LYS   311      46.390  31.516  38.067  1.00  0.00           O  
ATOM   4524  CB  LYS   311      49.422  31.651  37.395  1.00  0.00           C  
ATOM   4525  CG  LYS   311      49.597  30.141  37.243  1.00  0.00           C  
ATOM   4526  CD  LYS   311      51.034  29.636  37.367  1.00  0.00           C  
ATOM   4527  CE  LYS   311      52.006  30.108  36.288  1.00  0.00           C  
ATOM   4528  NZ  LYS   311      51.460  29.948  34.936  1.00  0.00           N1+
ATOM   4529  H   LYS   311      48.325  33.961  37.763  1.00  0.00           H  
ATOM   4530  HA  LYS   311      48.413  32.060  35.527  1.00  0.00           H  
ATOM   4531 1HB  LYS   311      50.313  32.189  37.053  1.00  0.00           H  
ATOM   4532 2HB  LYS   311      49.313  31.888  38.462  1.00  0.00           H  
ATOM   4533 1HG  LYS   311      48.985  29.637  38.002  1.00  0.00           H  
ATOM   4534 2HG  LYS   311      49.195  29.829  36.282  1.00  0.00           H  
ATOM   4535 1HD  LYS   311      51.005  28.539  37.346  1.00  0.00           H  
ATOM   4536 2HD  LYS   311      51.435  29.913  38.349  1.00  0.00           H  
ATOM   4537 1HE  LYS   311      52.928  29.521  36.332  1.00  0.00           H  
ATOM   4538 2HE  LYS   311      52.263  31.165  36.404  1.00  0.00           H  
ATOM   4539 1HZ  LYS   311      50.905  29.019  34.776  1.00  0.00           H  
ATOM   4540 2HZ  LYS   311      52.197  29.911  34.202  1.00  0.00           H  
ATOM   4541 3HZ  LYS   311      50.775  30.654  34.659  1.00  0.00           H  
ATOM   4542  N   LYS   312      46.416  30.631  35.933  1.00  0.00           N  
ATOM   4543  CA  LYS   312      45.068  30.061  35.988  1.00  0.00           C  
ATOM   4544  C   LYS   312      45.085  28.574  36.394  1.00  0.00           C  
ATOM   4545  O   LYS   312      44.198  28.059  37.071  1.00  0.00           O  
ATOM   4546  CB  LYS   312      44.272  30.277  34.686  1.00  0.00           C  
ATOM   4547  CG  LYS   312      44.876  29.669  33.413  1.00  0.00           C  
ATOM   4548  CD  LYS   312      43.891  29.726  32.241  1.00  0.00           C  
ATOM   4549  CE  LYS   312      44.493  29.115  30.979  1.00  0.00           C  
ATOM   4550  NZ  LYS   312      43.448  29.021  29.953  1.00  0.00           N1+
ATOM   4551  H   LYS   312      46.992  30.400  35.117  1.00  0.00           H  
ATOM   4552  HA  LYS   312      44.522  30.591  36.775  1.00  0.00           H  
ATOM   4553 1HB  LYS   312      43.266  29.862  34.831  1.00  0.00           H  
ATOM   4554 2HB  LYS   312      44.144  31.356  34.527  1.00  0.00           H  
ATOM   4555 1HG  LYS   312      45.795  30.204  33.146  1.00  0.00           H  
ATOM   4556 2HG  LYS   312      45.138  28.621  33.577  1.00  0.00           H  
ATOM   4557 1HD  LYS   312      43.601  30.766  32.050  1.00  0.00           H  
ATOM   4558 2HD  LYS   312      42.976  29.184  32.514  1.00  0.00           H  
ATOM   4559 1HE  LYS   312      44.865  28.100  31.148  1.00  0.00           H  
ATOM   4560 2HE  LYS   312      45.295  29.738  30.572  1.00  0.00           H  
ATOM   4561 1HZ  LYS   312      42.681  28.353  30.217  1.00  0.00           H  
ATOM   4562 2HZ  LYS   312      43.767  28.703  29.007  1.00  0.00           H  
ATOM   4563 3HZ  LYS   312      43.008  29.955  29.742  1.00  0.00           H  
ATOM   4564  N   GLU   313      46.099  27.837  35.842  1.00  0.00           N  
ATOM   4565  CA  GLU   313      46.175  26.384  35.844  1.00  0.00           C  
ATOM   4566  C   GLU   313      46.458  25.715  37.211  1.00  0.00           C  
ATOM   4567  O   GLU   313      46.544  24.494  37.334  1.00  0.00           O  
ATOM   4568  CB  GLU   313      47.131  25.900  34.737  1.00  0.00           C  
ATOM   4569  CG  GLU   313      48.573  26.416  34.827  1.00  0.00           C  
ATOM   4570  CD  GLU   313      48.863  27.887  34.517  1.00  0.00           C  
ATOM   4571  OE1 GLU   313      50.097  28.196  34.476  1.00  0.00           O  
ATOM   4572  OE2 GLU   313      47.871  28.674  34.438  1.00  0.00           O1-
ATOM   4573  H   GLU   313      46.837  28.354  35.316  1.00  0.00           H  
ATOM   4574  HA  GLU   313      45.165  26.037  35.582  1.00  0.00           H  
ATOM   4575 1HB  GLU   313      47.158  24.803  34.743  1.00  0.00           H  
ATOM   4576 2HB  GLU   313      46.719  26.197  33.764  1.00  0.00           H  
ATOM   4577 1HG  GLU   313      49.176  25.832  34.119  1.00  0.00           H  
ATOM   4578 2HG  GLU   313      48.973  26.204  35.826  1.00  0.00           H  
ATOM   4579  N   ALA   314      46.522  26.581  38.279  1.00  0.00           N  
ATOM   4580  CA  ALA   314      46.522  26.149  39.674  1.00  0.00           C  
ATOM   4581  C   ALA   314      45.730  27.159  40.527  1.00  0.00           C  
ATOM   4582  O   ALA   314      45.924  27.324  41.730  1.00  0.00           O  
ATOM   4583  CB  ALA   314      47.946  25.986  40.185  1.00  0.00           C  
ATOM   4584  H   ALA   314      46.562  27.573  38.072  1.00  0.00           H  
ATOM   4585  HA  ALA   314      45.997  25.189  39.741  1.00  0.00           H  
ATOM   4586 1HB  ALA   314      48.487  26.939  40.156  1.00  0.00           H  
ATOM   4587 2HB  ALA   314      48.503  25.269  39.573  1.00  0.00           H  
ATOM   4588 3HB  ALA   314      47.956  25.629  41.220  1.00  0.00           H  
ATOM   4589  N   PHE   315      44.692  27.766  39.846  1.00  0.00           N  
ATOM   4590  CA  PHE   315      43.799  28.762  40.452  1.00  0.00           C  
ATOM   4591  C   PHE   315      42.522  28.026  40.878  1.00  0.00           C  
ATOM   4592  O   PHE   315      42.000  27.189  40.132  1.00  0.00           O  
ATOM   4593  CB  PHE   315      43.469  29.817  39.396  1.00  0.00           C  
ATOM   4594  CG  PHE   315      42.911  31.123  39.883  1.00  0.00           C  
ATOM   4595  CD1 PHE   315      41.564  31.436  39.665  1.00  0.00           C  
ATOM   4596  CD2 PHE   315      43.753  32.077  40.472  1.00  0.00           C  
ATOM   4597  CE1 PHE   315      41.082  32.701  39.988  1.00  0.00           C  
ATOM   4598  CE2 PHE   315      43.259  33.334  40.817  1.00  0.00           C  
ATOM   4599  CZ  PHE   315      41.926  33.650  40.566  1.00  0.00           C  
ATOM   4600  H   PHE   315      44.511  27.508  38.868  1.00  0.00           H  
ATOM   4601  HA  PHE   315      44.323  29.209  41.297  1.00  0.00           H  
ATOM   4602 1HB  PHE   315      44.391  30.061  38.860  1.00  0.00           H  
ATOM   4603 2HB  PHE   315      42.788  29.402  38.642  1.00  0.00           H  
ATOM   4604  HD1 PHE   315      40.891  30.705  39.217  1.00  0.00           H  
ATOM   4605  HD2 PHE   315      44.807  31.856  40.630  1.00  0.00           H  
ATOM   4606  HE1 PHE   315      40.049  32.953  39.769  1.00  0.00           H  
ATOM   4607  HE2 PHE   315      43.923  34.074  41.255  1.00  0.00           H  
ATOM   4608  HZ  PHE   315      41.542  34.637  40.813  1.00  0.00           H  
ATOM   4609  N   PRO   316      41.946  28.342  42.090  1.00  0.00           N  
ATOM   4610  CA  PRO   316      40.691  27.708  42.497  1.00  0.00           C  
ATOM   4611  C   PRO   316      39.494  28.149  41.634  1.00  0.00           C  
ATOM   4612  O   PRO   316      39.392  29.264  41.123  1.00  0.00           O  
ATOM   4613  CB  PRO   316      40.460  28.186  43.937  1.00  0.00           C  
ATOM   4614  CG  PRO   316      41.826  28.679  44.395  1.00  0.00           C  
ATOM   4615  CD  PRO   316      42.446  29.232  43.123  1.00  0.00           C  
ATOM   4616  HA  PRO   316      40.818  26.621  42.445  1.00  0.00           H  
ATOM   4617 1HB  PRO   316      39.741  29.013  43.979  1.00  0.00           H  
ATOM   4618 2HB  PRO   316      40.075  27.386  44.577  1.00  0.00           H  
ATOM   4619 1HG  PRO   316      42.417  27.831  44.762  1.00  0.00           H  
ATOM   4620 2HG  PRO   316      41.765  29.423  45.194  1.00  0.00           H  
ATOM   4621 1HD  PRO   316      43.536  29.240  43.179  1.00  0.00           H  
ATOM   4622 2HD  PRO   316      42.082  30.241  42.904  1.00  0.00           H  
ATOM   4623  N   GLU   317      38.461  27.235  41.619  1.00  0.00           N  
ATOM   4624  CA  GLU   317      37.217  27.378  40.865  1.00  0.00           C  
ATOM   4625  C   GLU   317      36.103  28.047  41.699  1.00  0.00           C  
ATOM   4626  O   GLU   317      34.914  28.033  41.363  1.00  0.00           O  
ATOM   4627  CB  GLU   317      36.769  26.017  40.305  1.00  0.00           C  
ATOM   4628  CG  GLU   317      36.088  25.076  41.307  1.00  0.00           C  
ATOM   4629  CD  GLU   317      36.698  24.942  42.705  1.00  0.00           C  
ATOM   4630  OE1 GLU   317      35.876  24.631  43.608  1.00  0.00           O  
ATOM   4631  OE2 GLU   317      37.937  25.192  42.792  1.00  0.00           O1-
ATOM   4632  H   GLU   317      38.513  26.351  42.190  1.00  0.00           H  
ATOM   4633  HA  GLU   317      37.422  28.055  40.026  1.00  0.00           H  
ATOM   4634 1HB  GLU   317      36.065  26.188  39.480  1.00  0.00           H  
ATOM   4635 2HB  GLU   317      37.635  25.505  39.867  1.00  0.00           H  
ATOM   4636 1HG  GLU   317      36.050  24.070  40.870  1.00  0.00           H  
ATOM   4637 2HG  GLU   317      35.043  25.389  41.426  1.00  0.00           H  
ATOM   4638  N   ALA   318      36.562  28.800  42.760  1.00  0.00           N  
ATOM   4639  CA  ALA   318      35.690  29.577  43.633  1.00  0.00           C  
ATOM   4640  C   ALA   318      35.188  30.839  42.918  1.00  0.00           C  
ATOM   4641  O   ALA   318      34.176  31.431  43.285  1.00  0.00           O  
ATOM   4642  CB  ALA   318      36.426  29.972  44.905  1.00  0.00           C  
ATOM   4643  H   ALA   318      37.560  28.768  42.944  1.00  0.00           H  
ATOM   4644  HA  ALA   318      34.816  28.960  43.870  1.00  0.00           H  
ATOM   4645 1HB  ALA   318      37.300  30.595  44.682  1.00  0.00           H  
ATOM   4646 2HB  ALA   318      36.778  29.085  45.443  1.00  0.00           H  
ATOM   4647 3HB  ALA   318      35.774  30.543  45.574  1.00  0.00           H  
ATOM   4648  N   PHE   319      36.012  31.292  41.901  1.00  0.00           N  
ATOM   4649  CA  PHE   319      35.620  32.410  41.036  1.00  0.00           C  
ATOM   4650  C   PHE   319      34.605  31.900  40.001  1.00  0.00           C  
ATOM   4651  O   PHE   319      33.852  32.646  39.380  1.00  0.00           O  
ATOM   4652  CB  PHE   319      36.822  33.026  40.312  1.00  0.00           C  
ATOM   4653  CG  PHE   319      37.584  33.990  41.192  1.00  0.00           C  
ATOM   4654  CD1 PHE   319      38.461  33.528  42.183  1.00  0.00           C  
ATOM   4655  CD2 PHE   319      37.421  35.372  41.028  1.00  0.00           C  
ATOM   4656  CE1 PHE   319      39.163  34.429  42.986  1.00  0.00           C  
ATOM   4657  CE2 PHE   319      38.123  36.272  41.832  1.00  0.00           C  
ATOM   4658  CZ  PHE   319      38.994  35.800  42.810  1.00  0.00           C  
ATOM   4659  H   PHE   319      36.902  30.818  41.754  1.00  0.00           H  
ATOM   4660  HA  PHE   319      35.097  33.155  41.650  1.00  0.00           H  
ATOM   4661 1HB  PHE   319      37.507  32.245  39.954  1.00  0.00           H  
ATOM   4662 2HB  PHE   319      36.491  33.558  39.410  1.00  0.00           H  
ATOM   4663  HD1 PHE   319      38.631  32.463  42.321  1.00  0.00           H  
ATOM   4664  HD2 PHE   319      36.750  35.761  40.266  1.00  0.00           H  
ATOM   4665  HE1 PHE   319      39.857  34.056  43.734  1.00  0.00           H  
ATOM   4666  HE2 PHE   319      37.996  37.343  41.688  1.00  0.00           H  
ATOM   4667  HZ  PHE   319      39.545  36.502  43.430  1.00  0.00           H  
ATOM   4668  N   HIS   320      34.689  30.549  39.726  1.00  0.00           N  
ATOM   4669  CA  HIS   320      33.739  29.837  38.874  1.00  0.00           C  
ATOM   4670  C   HIS   320      33.738  30.273  37.401  1.00  0.00           C  
ATOM   4671  O   HIS   320      32.805  30.002  36.647  1.00  0.00           O  
ATOM   4672  CB  HIS   320      32.324  29.835  39.481  1.00  0.00           C  
ATOM   4673  CG  HIS   320      31.868  28.463  39.813  1.00  0.00           C  
ATOM   4674  ND1 HIS   320      32.593  27.600  40.627  1.00  0.00           N1+
ATOM   4675  CD2 HIS   320      30.737  27.760  39.471  1.00  0.00           C  
ATOM   4676  CE1 HIS   320      31.934  26.453  40.813  1.00  0.00           C  
ATOM   4677  NE2 HIS   320      30.809  26.538  40.099  1.00  0.00           N  
ATOM   4678  H   HIS   320      35.408  30.018  40.207  1.00  0.00           H  
ATOM   4679  HA  HIS   320      34.140  28.815  38.834  1.00  0.00           H  
ATOM   4680 1HB  HIS   320      31.588  30.291  38.809  1.00  0.00           H  
ATOM   4681 2HB  HIS   320      32.288  30.405  40.418  1.00  0.00           H  
ATOM   4682  HD1 HIS   320      33.536  27.798  41.028  1.00  0.00           H  
ATOM   4683  HD2 HIS   320      29.874  27.972  38.870  1.00  0.00           H  
ATOM   4684  HE2 HIS   320      30.089  25.816  40.075  1.00  0.00           H  
ATOM   4685  HE1 HIS   320      32.255  25.616  41.420  1.00  0.00           H  
ATOM   4686  N   TYR   321      34.924  30.812  36.972  1.00  0.00           N  
ATOM   4687  CA  TYR   321      35.285  31.040  35.569  1.00  0.00           C  
ATOM   4688  C   TYR   321      36.815  31.063  35.587  1.00  0.00           C  
ATOM   4689  O   TYR   321      37.422  31.340  36.622  1.00  0.00           O  
ATOM   4690  CB  TYR   321      34.722  32.358  35.018  1.00  0.00           C  
ATOM   4691  CG  TYR   321      35.056  32.619  33.561  1.00  0.00           C  
ATOM   4692  CD1 TYR   321      35.995  33.601  33.206  1.00  0.00           C  
ATOM   4693  CD2 TYR   321      34.455  31.876  32.538  1.00  0.00           C  
ATOM   4694  CE1 TYR   321      36.288  33.867  31.865  1.00  0.00           C  
ATOM   4695  CE2 TYR   321      34.771  32.119  31.196  1.00  0.00           C  
ATOM   4696  CZ  TYR   321      35.666  33.129  30.866  1.00  0.00           C  
ATOM   4697  OH  TYR   321      35.959  33.434  29.568  1.00  0.00           O  
ATOM   4698  H   TYR   321      35.628  31.061  37.670  1.00  0.00           H  
ATOM   4699  HA  TYR   321      34.933  30.181  34.986  1.00  0.00           H  
ATOM   4700 1HB  TYR   321      33.630  32.370  35.125  1.00  0.00           H  
ATOM   4701 2HB  TYR   321      35.082  33.198  35.628  1.00  0.00           H  
ATOM   4702  HD1 TYR   321      36.507  34.167  33.978  1.00  0.00           H  
ATOM   4703  HD2 TYR   321      33.746  31.089  32.780  1.00  0.00           H  
ATOM   4704  HE1 TYR   321      37.001  34.646  31.600  1.00  0.00           H  
ATOM   4705  HE2 TYR   321      34.312  31.518  30.420  1.00  0.00           H  
ATOM   4706  HH  TYR   321      35.544  32.781  28.942  1.00  0.00           H  
ATOM   4707  N   ALA   322      37.405  30.751  34.386  1.00  0.00           N  
ATOM   4708  CA  ALA   322      38.842  30.776  34.096  1.00  0.00           C  
ATOM   4709  C   ALA   322      39.409  29.347  34.196  1.00  0.00           C  
ATOM   4710  O   ALA   322      40.575  29.109  34.509  1.00  0.00           O  
ATOM   4711  CB  ALA   322      39.664  31.784  34.887  1.00  0.00           C  
ATOM   4712  H   ALA   322      36.808  30.405  33.607  1.00  0.00           H  
ATOM   4713  HA  ALA   322      38.902  31.069  33.043  1.00  0.00           H  
ATOM   4714 1HB  ALA   322      39.801  31.474  35.928  1.00  0.00           H  
ATOM   4715 2HB  ALA   322      39.192  32.772  34.876  1.00  0.00           H  
ATOM   4716 3HB  ALA   322      40.666  31.883  34.454  1.00  0.00           H  
ATOM   4717  N   ASN   323      38.540  28.370  33.731  1.00  0.00           N  
ATOM   4718  CA  ASN   323      38.774  26.938  33.920  1.00  0.00           C  
ATOM   4719  C   ASN   323      38.567  26.247  32.564  1.00  0.00           C  
ATOM   4720  O   ASN   323      37.586  25.562  32.285  1.00  0.00           O  
ATOM   4721  CB  ASN   323      37.827  26.380  34.982  1.00  0.00           C  
ATOM   4722  CG  ASN   323      38.243  24.990  35.414  1.00  0.00           C  
ATOM   4723  OD1 ASN   323      39.281  24.439  35.059  1.00  0.00           O  
ATOM   4724  ND2 ASN   323      37.366  24.386  36.272  1.00  0.00           N  
ATOM   4725  H   ASN   323      37.671  28.680  33.224  1.00  0.00           H  
ATOM   4726  HA  ASN   323      39.815  26.788  34.231  1.00  0.00           H  
ATOM   4727 1HB  ASN   323      36.791  26.352  34.623  1.00  0.00           H  
ATOM   4728 2HB  ASN   323      37.844  27.019  35.874  1.00  0.00           H  
ATOM   4729 1HD2 ASN   323      37.613  23.471  36.631  1.00  0.00           H  
ATOM   4730 2HD2 ASN   323      36.491  24.808  36.551  1.00  0.00           H  
ATOM   4731  N   ASN   324      39.609  26.490  31.691  1.00  0.00           N  
ATOM   4732  CA  ASN   324      39.691  25.918  30.351  1.00  0.00           C  
ATOM   4733  C   ASN   324      41.125  26.222  29.872  1.00  0.00           C  
ATOM   4734  O   ASN   324      41.753  27.203  30.304  1.00  0.00           O  
ATOM   4735  CB  ASN   324      38.704  26.600  29.400  1.00  0.00           C  
ATOM   4736  CG  ASN   324      37.591  25.693  28.932  1.00  0.00           C  
ATOM   4737  OD1 ASN   324      37.785  24.609  28.389  1.00  0.00           O  
ATOM   4738  ND2 ASN   324      36.342  26.211  29.080  1.00  0.00           N  
ATOM   4739  H   ASN   324      40.360  27.109  31.998  1.00  0.00           H  
ATOM   4740  HA  ASN   324      39.534  24.839  30.438  1.00  0.00           H  
ATOM   4741 1HB  ASN   324      39.199  26.941  28.482  1.00  0.00           H  
ATOM   4742 2HB  ASN   324      38.284  27.495  29.864  1.00  0.00           H  
ATOM   4743 1HD2 ASN   324      35.540  25.717  28.715  1.00  0.00           H  
ATOM   4744 2HD2 ASN   324      36.154  27.110  29.599  1.00  0.00           H  
ATOM   4745  N   PRO   325      41.650  25.449  28.855  1.00  0.00           N  
ATOM   4746  CA  PRO   325      42.907  25.806  28.210  1.00  0.00           C  
ATOM   4747  C   PRO   325      42.740  27.141  27.475  1.00  0.00           C  
ATOM   4748  O   PRO   325      43.559  28.046  27.650  1.00  0.00           O  
ATOM   4749  CB  PRO   325      43.246  24.633  27.296  1.00  0.00           C  
ATOM   4750  CG  PRO   325      41.911  23.938  27.057  1.00  0.00           C  
ATOM   4751  CD  PRO   325      41.136  24.187  28.341  1.00  0.00           C  
ATOM   4752  HA  PRO   325      43.678  25.942  28.979  1.00  0.00           H  
ATOM   4753 1HB  PRO   325      43.732  24.931  26.362  1.00  0.00           H  
ATOM   4754 2HB  PRO   325      43.918  23.943  27.821  1.00  0.00           H  
ATOM   4755 1HG  PRO   325      42.022  22.873  26.836  1.00  0.00           H  
ATOM   4756 2HG  PRO   325      41.395  24.400  26.208  1.00  0.00           H  
ATOM   4757 1HD  PRO   325      41.343  23.416  29.091  1.00  0.00           H  
ATOM   4758 2HD  PRO   325      40.066  24.231  28.165  1.00  0.00           H  
ATOM   4759  N   ARG   326      41.635  27.257  26.667  1.00  0.00           N  
ATOM   4760  CA  ARG   326      41.441  28.361  25.728  1.00  0.00           C  
ATOM   4761  C   ARG   326      41.198  29.749  26.381  1.00  0.00           C  
ATOM   4762  O   ARG   326      41.414  30.785  25.748  1.00  0.00           O  
ATOM   4763  CB  ARG   326      40.270  28.046  24.772  1.00  0.00           C  
ATOM   4764  CG  ARG   326      40.547  26.866  23.825  1.00  0.00           C  
ATOM   4765  CD  ARG   326      39.322  26.506  22.974  1.00  0.00           C  
ATOM   4766  NE  ARG   326      39.619  25.381  22.064  1.00  0.00           N1+
ATOM   4767  CZ  ARG   326      38.712  24.740  21.284  1.00  0.00           C  
ATOM   4768  NH1 ARG   326      37.429  25.130  21.221  1.00  0.00           N  
ATOM   4769  NH2 ARG   326      39.096  23.686  20.541  1.00  0.00           N  
ATOM   4770  H   ARG   326      40.932  26.527  26.716  1.00  0.00           H  
ATOM   4771  HA  ARG   326      42.372  28.455  25.155  1.00  0.00           H  
ATOM   4772 1HB  ARG   326      39.372  27.832  25.365  1.00  0.00           H  
ATOM   4773 2HB  ARG   326      40.041  28.931  24.166  1.00  0.00           H  
ATOM   4774 1HG  ARG   326      40.849  25.980  24.394  1.00  0.00           H  
ATOM   4775 2HG  ARG   326      41.388  27.114  23.166  1.00  0.00           H  
ATOM   4776 1HD  ARG   326      39.026  27.365  22.364  1.00  0.00           H  
ATOM   4777 2HD  ARG   326      38.495  26.208  23.628  1.00  0.00           H  
ATOM   4778  HE  ARG   326      40.572  25.043  21.981  1.00  0.00           H  
ATOM   4779 1HH1 ARG   326      37.064  25.916  21.748  1.00  0.00           H  
ATOM   4780 2HH1 ARG   326      36.788  24.667  20.582  1.00  0.00           H  
ATOM   4781 1HH2 ARG   326      40.030  23.301  20.593  1.00  0.00           H  
ATOM   4782 2HH2 ARG   326      38.488  23.396  19.752  1.00  0.00           H  
ATOM   4783  N   VAL   327      40.607  29.766  27.629  1.00  0.00           N  
ATOM   4784  CA  VAL   327      40.262  31.035  28.286  1.00  0.00           C  
ATOM   4785  C   VAL   327      41.535  31.756  28.759  1.00  0.00           C  
ATOM   4786  O   VAL   327      42.497  31.161  29.252  1.00  0.00           O  
ATOM   4787  CB  VAL   327      39.283  30.919  29.470  1.00  0.00           C  
ATOM   4788  CG1 VAL   327      39.772  29.980  30.566  1.00  0.00           C  
ATOM   4789  CG2 VAL   327      37.900  30.504  28.991  1.00  0.00           C  
ATOM   4790  H   VAL   327      40.411  28.877  28.071  1.00  0.00           H  
ATOM   4791  HA  VAL   327      39.796  31.660  27.512  1.00  0.00           H  
ATOM   4792  HB  VAL   327      39.171  31.914  29.924  1.00  0.00           H  
ATOM   4793 1HG1 VAL   327      38.973  29.779  31.280  1.00  0.00           H  
ATOM   4794 2HG1 VAL   327      40.617  30.410  31.113  1.00  0.00           H  
ATOM   4795 3HG1 VAL   327      40.087  29.021  30.162  1.00  0.00           H  
ATOM   4796 1HG2 VAL   327      37.907  29.492  28.576  1.00  0.00           H  
ATOM   4797 2HG2 VAL   327      37.543  31.197  28.224  1.00  0.00           H  
ATOM   4798 3HG2 VAL   327      37.182  30.529  29.814  1.00  0.00           H  
ATOM   4799  N   THR   328      41.467  33.122  28.570  1.00  0.00           N  
ATOM   4800  CA  THR   328      42.622  34.010  28.647  1.00  0.00           C  
ATOM   4801  C   THR   328      42.574  34.803  29.964  1.00  0.00           C  
ATOM   4802  O   THR   328      41.590  35.487  30.261  1.00  0.00           O  
ATOM   4803  CB  THR   328      42.640  34.980  27.439  1.00  0.00           C  
ATOM   4804  OG1 THR   328      41.354  35.596  27.218  1.00  0.00           O  
ATOM   4805  CG2 THR   328      42.998  34.243  26.151  1.00  0.00           C  
ATOM   4806  H   THR   328      40.589  33.587  28.354  1.00  0.00           H  
ATOM   4807  HA  THR   328      43.524  33.395  28.609  1.00  0.00           H  
ATOM   4808  HB  THR   328      43.376  35.769  27.629  1.00  0.00           H  
ATOM   4809 1HG2 THR   328      44.004  33.815  26.203  1.00  0.00           H  
ATOM   4810 2HG2 THR   328      42.945  34.920  25.292  1.00  0.00           H  
ATOM   4811 3HG2 THR   328      42.285  33.439  25.944  1.00  0.00           H  
ATOM   4812  HG1 THR   328      41.564  36.537  27.004  1.00  0.00           H  
ATOM   4813  N   PRO   329      43.642  34.682  30.835  1.00  0.00           N  
ATOM   4814  CA  PRO   329      43.643  35.397  32.107  1.00  0.00           C  
ATOM   4815  C   PRO   329      44.083  36.864  31.931  1.00  0.00           C  
ATOM   4816  O   PRO   329      45.080  37.205  31.295  1.00  0.00           O  
ATOM   4817  CB  PRO   329      44.656  34.631  32.946  1.00  0.00           C  
ATOM   4818  CG  PRO   329      45.667  34.123  31.921  1.00  0.00           C  
ATOM   4819  CD  PRO   329      44.817  33.832  30.695  1.00  0.00           C  
ATOM   4820  HA  PRO   329      42.646  35.356  32.559  1.00  0.00           H  
ATOM   4821 1HB  PRO   329      45.115  35.252  33.716  1.00  0.00           H  
ATOM   4822 2HB  PRO   329      44.171  33.775  33.430  1.00  0.00           H  
ATOM   4823 1HG  PRO   329      46.215  33.241  32.265  1.00  0.00           H  
ATOM   4824 2HG  PRO   329      46.401  34.905  31.695  1.00  0.00           H  
ATOM   4825 1HD  PRO   329      44.485  32.789  30.674  1.00  0.00           H  
ATOM   4826 2HD  PRO   329      45.341  34.063  29.763  1.00  0.00           H  
ATOM   4827  N   LEU   330      43.270  37.770  32.588  1.00  0.00           N  
ATOM   4828  CA  LEU   330      43.482  39.228  32.586  1.00  0.00           C  
ATOM   4829  C   LEU   330      42.577  39.803  33.688  1.00  0.00           C  
ATOM   4830  O   LEU   330      41.396  39.463  33.791  1.00  0.00           O  
ATOM   4831  CB  LEU   330      43.087  39.791  31.205  1.00  0.00           C  
ATOM   4832  CG  LEU   330      43.226  41.305  30.941  1.00  0.00           C  
ATOM   4833  CD1 LEU   330      42.020  42.115  31.419  1.00  0.00           C  
ATOM   4834  CD2 LEU   330      44.524  41.907  31.467  1.00  0.00           C  
ATOM   4835  H   LEU   330      42.453  37.425  33.087  1.00  0.00           H  
ATOM   4836  HA  LEU   330      44.538  39.415  32.800  1.00  0.00           H  
ATOM   4837 1HB  LEU   330      43.705  39.285  30.451  1.00  0.00           H  
ATOM   4838 2HB  LEU   330      42.057  39.488  30.970  1.00  0.00           H  
ATOM   4839  HG  LEU   330      43.243  41.414  29.848  1.00  0.00           H  
ATOM   4840 1HD1 LEU   330      42.005  42.236  32.500  1.00  0.00           H  
ATOM   4841 2HD1 LEU   330      41.078  41.644  31.125  1.00  0.00           H  
ATOM   4842 3HD1 LEU   330      42.041  43.119  30.980  1.00  0.00           H  
ATOM   4843 1HD2 LEU   330      45.390  41.307  31.180  1.00  0.00           H  
ATOM   4844 2HD2 LEU   330      44.528  41.991  32.555  1.00  0.00           H  
ATOM   4845 3HD2 LEU   330      44.661  42.915  31.061  1.00  0.00           H  
ATOM   4846  N   LEU   331      43.170  40.745  34.509  1.00  0.00           N  
ATOM   4847  CA  LEU   331      42.392  41.729  35.269  1.00  0.00           C  
ATOM   4848  C   LEU   331      42.992  43.129  34.997  1.00  0.00           C  
ATOM   4849  O   LEU   331      44.207  43.326  34.900  1.00  0.00           O  
ATOM   4850  CB  LEU   331      42.428  41.473  36.781  1.00  0.00           C  
ATOM   4851  CG  LEU   331      41.569  40.285  37.249  1.00  0.00           C  
ATOM   4852  CD1 LEU   331      41.859  39.979  38.721  1.00  0.00           C  
ATOM   4853  CD2 LEU   331      40.071  40.535  37.061  1.00  0.00           C  
ATOM   4854  H   LEU   331      44.200  40.780  34.602  1.00  0.00           H  
ATOM   4855  HA  LEU   331      41.367  41.730  34.887  1.00  0.00           H  
ATOM   4856 1HB  LEU   331      43.471  41.305  37.085  1.00  0.00           H  
ATOM   4857 2HB  LEU   331      42.101  42.375  37.316  1.00  0.00           H  
ATOM   4858  HG  LEU   331      41.846  39.403  36.669  1.00  0.00           H  
ATOM   4859 1HD1 LEU   331      41.603  40.830  39.362  1.00  0.00           H  
ATOM   4860 2HD1 LEU   331      42.920  39.749  38.869  1.00  0.00           H  
ATOM   4861 3HD1 LEU   331      41.282  39.112  39.059  1.00  0.00           H  
ATOM   4862 1HD2 LEU   331      39.753  41.446  37.580  1.00  0.00           H  
ATOM   4863 2HD2 LEU   331      39.486  39.699  37.459  1.00  0.00           H  
ATOM   4864 3HD2 LEU   331      39.809  40.637  36.004  1.00  0.00           H  
ATOM   4865  N   MET   332      42.047  44.144  34.923  1.00  0.00           N  
ATOM   4866  CA  MET   332      42.393  45.539  34.631  1.00  0.00           C  
ATOM   4867  C   MET   332      41.825  46.467  35.718  1.00  0.00           C  
ATOM   4868  O   MET   332      41.049  46.064  36.582  1.00  0.00           O  
ATOM   4869  CB  MET   332      41.949  45.967  33.223  1.00  0.00           C  
ATOM   4870  CG  MET   332      40.435  46.140  33.076  1.00  0.00           C  
ATOM   4871  SD  MET   332      40.050  46.970  31.506  1.00  0.00           S  
ATOM   4872  CE  MET   332      38.301  47.338  31.806  1.00  0.00           C  
ATOM   4873  H   MET   332      41.069  43.936  35.106  1.00  0.00           H  
ATOM   4874  HA  MET   332      43.480  45.632  34.681  1.00  0.00           H  
ATOM   4875 1HB  MET   332      42.313  45.237  32.488  1.00  0.00           H  
ATOM   4876 2HB  MET   332      42.445  46.916  32.993  1.00  0.00           H  
ATOM   4877 1HG  MET   332      40.029  46.754  33.883  1.00  0.00           H  
ATOM   4878 2HG  MET   332      39.941  45.164  33.093  1.00  0.00           H  
ATOM   4879 1HE  MET   332      37.879  47.848  30.938  1.00  0.00           H  
ATOM   4880 2HE  MET   332      38.188  47.983  32.681  1.00  0.00           H  
ATOM   4881 3HE  MET   332      37.745  46.409  31.950  1.00  0.00           H  
ATOM   4882  N   TYR   333      42.223  47.789  35.610  1.00  0.00           N  
ATOM   4883  CA  TYR   333      41.640  48.836  36.467  1.00  0.00           C  
ATOM   4884  C   TYR   333      40.333  49.343  35.824  1.00  0.00           C  
ATOM   4885  O   TYR   333      40.254  49.589  34.620  1.00  0.00           O  
ATOM   4886  CB  TYR   333      42.623  50.008  36.623  1.00  0.00           C  
ATOM   4887  CG  TYR   333      42.354  50.834  37.858  1.00  0.00           C  
ATOM   4888  CD1 TYR   333      42.873  50.432  39.098  1.00  0.00           C  
ATOM   4889  CD2 TYR   333      41.564  51.990  37.791  1.00  0.00           C  
ATOM   4890  CE1 TYR   333      42.607  51.173  40.249  1.00  0.00           C  
ATOM   4891  CE2 TYR   333      41.290  52.728  38.946  1.00  0.00           C  
ATOM   4892  CZ  TYR   333      41.814  52.311  40.166  1.00  0.00           C  
ATOM   4893  OH  TYR   333      41.569  52.999  41.319  1.00  0.00           O  
ATOM   4894  H   TYR   333      42.921  48.062  34.917  1.00  0.00           H  
ATOM   4895  HA  TYR   333      41.412  48.382  37.439  1.00  0.00           H  
ATOM   4896 1HB  TYR   333      43.652  49.628  36.688  1.00  0.00           H  
ATOM   4897 2HB  TYR   333      42.610  50.653  35.735  1.00  0.00           H  
ATOM   4898  HD1 TYR   333      43.490  49.540  39.175  1.00  0.00           H  
ATOM   4899  HD2 TYR   333      41.145  52.320  36.841  1.00  0.00           H  
ATOM   4900  HE1 TYR   333      43.016  50.862  41.206  1.00  0.00           H  
ATOM   4901  HE2 TYR   333      40.667  53.614  38.874  1.00  0.00           H  
ATOM   4902  HH  TYR   333      40.972  53.738  41.111  1.00  0.00           H  
ATOM   4903  N   SER   334      39.300  49.588  36.704  1.00  0.00           N  
ATOM   4904  CA  SER   334      37.901  49.899  36.345  1.00  0.00           C  
ATOM   4905  C   SER   334      37.580  51.245  35.655  1.00  0.00           C  
ATOM   4906  O   SER   334      36.468  51.768  35.751  1.00  0.00           O  
ATOM   4907  CB  SER   334      37.029  49.853  37.615  1.00  0.00           C  
ATOM   4908  OG  SER   334      37.437  48.809  38.503  1.00  0.00           O  
ATOM   4909  H   SER   334      39.451  49.478  37.706  1.00  0.00           H  
ATOM   4910  HA  SER   334      37.594  49.105  35.653  1.00  0.00           H  
ATOM   4911 1HB  SER   334      35.977  49.701  37.344  1.00  0.00           H
[truncated: 137,612 more chars]
